# Supplementary material for: Microglial SIRPα regulates the emergence of CD11c+ microglia and demyelination damage in white matter
Source: eLife. 2019 Mar 26;8:e42025. doi: 10.7554/eLife.42025 (PMC6435324; doi:10.7554/eLife.42025)
Supplement: Figure 5—figure supplement 2—source data 1. [file elife-42025-fig5-figsupp2-data1.xlsx]

## Sheet: Fig5_Figure Supple2
Figure 5—figure supplement 2: Genes commonly changed in both the white matter and the brain mononuclear cells of CD47 KO mice
Genes (probe sets) commonly changed in both of the white matter and the brain mononuclear cells of CD47 KO mice ( > 2-fold: |Log2 ratio| > 1) were listed.
Expression of total 139 genes were changed in both of the white matter and the brain mononuclear cells of CD47 KO mice.
32 genes (34 probe sets) and 55 genes (58 probe sets) were markedly (> 2-fold) increased and decreased, respectively, in the CD47 KO mice.
column name	description
probe set ID#	Affymetrix probe set ID number for Mouse 430 2.0 Genome Arrays
gene	gene description
symbol	gene symbol
accession	NCBI accession number
Log2 ratio	fold change expressed as Log2 (KO/WT)
Commonly increased genes							Commonly decreased genes
				Log2 ratio							Log2 ratio
probe set ID#	gene	symbol	accession	whtie matter	brain mononuclear cells		probe set ID#	gene	symbol	accession	whtie matter	brain mononuclear cells
1449153_at	matrix metallopeptidase 12	Mmp12	BC019135	7.17286	3.19725		1425799_at	flavin containing monooxygenase 4	Fmo4	AF461145	-4.55287	-5.59709
1419202_at	cystatin F (leukocystatin)	Cst7	NM_009977	4.85409	1.65443		1445339_at	cyclic nucleotide gated channel alpha 4	Cnga4	AV380874	-4.57703	-1.37744
1437244_at	growth arrest-specific 2 like 3	Gas2l3	BB770972	1.65315	1.72993		1418549_at	glycoprotein hormones, alpha subunit	Cga	NM_009889	-1.31757	-4.0099
1455980_a_at	growth arrest-specific 2 like 3	Gas2l3	BB770972	3.09101	3.86632		1452001_at	nuclear factor, erythroid derived 2	Nfe2	L09600	-3.85222	-1.14693
1422066_x_at	killer cell lectin-like receptor subfamily B member 1B	Klrb1b	AF342896	3.41215	1.71175		1442032_at	cDNA sequence BC030500	BC030500	AV328055	-1.29553	-3.79168
1419519_at	insulin-like growth factor 1	Igf1	NM_010512	1.50751	3.29144		1445606_a_at	RIKEN cDNA 2900009J06 gene	2900009J06Rik	BB663189	-3.33726	-2.21691
1452014_a_at	insulin-like growth factor 1	Igf1	AF440694	2.46546	1.9681		1453631_at	syntaxin 8	Stx8	AK011376	-1.16936	-2.96701
1448303_at	glycoprotein (transmembrane) nmb	Gpnmb	NM_053110	2.57975	2.75287		1433404_at	RIKEN cDNA 4930423O20 gene	4930423O20Rik	AK015192	-2.92569	-1.0486
1419128_at	integrin alpha X	Itgax	NM_021334	2.64964	1.71195		1434851_s_at	crumbs homolog 3 (Drosophila)	Crb3	AU015319	-2.92559	-1.15749
1424975_at	sialic acid binding Ig-like lectin 5	Siglec5	AF293371	2.64938	1.47017		1435370_a_at	carboxylesterase 1D	Ces1d	AI315015	-1.2022	-2.65681
1449254_at	secreted phosphoprotein 1	Spp1	NM_009263	1.43546	2.62091		1441681_at	exportin, tRNA (nuclear export receptor for tRNAs)	Xpot	C79645	-1.38059	-2.61757
1415904_at	lipoprotein lipase	Lpl	BC003305	2.50447	1.28879		1439056_at	predicted gene 9866	Gm9866	AV331361	-1.3374	-2.59171
1427963_s_at	retinol dehydrogenase 9	Rdh9	BE979765	1.08574	2.30127		1440370_at	ATP-binding cassette, sub-family A (ABC1), member 13	Abca13	BB277120	-1.10462	-2.57614
1429667_at	POU domain, class 4, transcription factor 1	Pou4f1	BB465134	1.60741	2.28101		1446519_at	RIKEN cDNA A730091E23 gene	A730091E23Rik	BB259739	-1.24156	-2.47739
1455416_at	Riken cDNA C130021I20 gene	C130021I20Rik	AW209204	1.66489	2.1831		1433108_at	T cell receptor beta, variable 1	Trbv1	AK018014	-1.05828	-2.47491
1454043_a_at	potassium voltage-gated channel, shaker-related subfamily, beta member 1	Kcnab1	AK015412	2.03056	1.59732		1460150_at	RIKEN cDNA 6330409D20 gene	6330409D20Rik	BE979371	-1.70676	-2.43771
1441214_at	exophilin 5	Exph5	BQ176550	1.17238	1.89816		1419196_at	hepcidin antimicrobial peptide	Hamp	NM_032541	-1.2364	-2.41703
1417561_at	apolipoprotein C-I	Apoc1	NM_007469	1.86154	1.2255		1419972_at	solute carrier family 35, member A5	Slc35a5	C86506	-2.25506	-2.13954
1449227_at	cholesterol 25-hydroxylase	Ch25h	NM_009890	1.28552	1.84951		1447480_at	fibroblast growth factor 14	Fgf14	BB801162	-2.23313	-1.42859
1445854_at	RIKEN cDNA C230004F18 gene	C230004F18Rik	BB380166	1.24803	1.78913		1459760_at	NADH dehydrogenase (ubiquinone) Fe-S protein 4	Ndufs4	BE852624	-1.12548	-2.10212
1434974_at	pyruvate dehydrogenase kinase, isoenzyme 1	Pdk1	BB391928	1.60676	1.71707		1421106_at	jagged 1	Jag1	AA880220	-1.04404	-2.07261
1425274_at	aspartate-beta-hydroxylase	Asph	AF289490	1.71372	1.15913		1430997_at	CD47 antigen (Rh-related antigen, integrin-associated signal transducer)	Cd47	AI882525	-2.06427	-1.78266
1443757_x_at	ankyrin repeat and zinc finger domain containing 1 /// galactosidase, beta 1-like	Ankzf1 /// Glb1l	BB518847	1.05472	1.6521		1428187_at	CD47 antigen (Rh-related antigen, integrin-associated signal transducer)	Cd47	AK018679	-1.54499	-1.44794
1435917_at	OCIA domain containing 2	Ociad2	BM937735	1.06568	1.62111		1449507_a_at	CD47 antigen (Rh-related antigen, integrin-associated signal transducer)	Cd47	NM_010581	-1.36319	-1.86316
1446130_at	microRNA 1931	Mir1931	AW557530	1.61549	1.41109		1419554_at	CD47 antigen (Rh-related antigen, integrin-associated signal transducer)	Cd47	NM_010581	-1.33898	-1.60612
1418477_at	matrilin 1, cartilage matrix protein	Matn1	NM_010769	1.61376	1.10737		1432424_at	nudix (nucleoside diphosphate linked moiety X)-type motif 12, opposite strand	Nudt12os	AK015703	-1.04785	-1.91365
1426026_at	PRP6 pre-mRNA splicing factor 6 homolog (yeast)	Prpf6	BC025030	1.03195	1.54787		1453540_at	RIKEN cDNA 5430404G13 gene	5430404G13Rik	BM218780	-1.91262	-1.86971
1431705_a_at	mucolipin 2	Mcoln2	AK014467	1.1894	1.42036		1449571_at	thyrotropin releasing hormone receptor	Trhr	M59811	-1.86461	-1.68786
1418350_at	heparin-binding EGF-like growth factor	Hbegf	L07264	1.19888	1.07851		1427867_at	uncharacterized LOC102633540 /// predicted gene 12300	LOC102633540 /// Gm12300	AJ002522	-1.77242	-1.34229
1430847_a_at	cAMP responsive element modulator	Crem	AK015641	1.12922	1.3741		1456441_at	coiled-coil domain containing 87	Ccdc87	BB667164	-1.74177	-1.37654
1426597_s_at	intermediate filament family orphan 2	Iffo2	BG066466	1.30773	1.17545		1447584_s_at	myc target 1	Myct1	AI642973	-1.07955	-1.73906
1449937_at	endonuclease, polyU-specific	Endou	AI528824	1.06585	1.24605		1444842_at	lysine (K)-specific demethylase 5A	Kdm5a	BG076005	-1.29528	-1.73395
1444692_at	EST AI316844	AI316844	BB295954	1.19149	1.23357		1454303_at	epsin 2	Epn2	BB626346	-1.15804	-1.72499
1435830_a_at	RIKEN cDNA 5430435G22 gene	5430435G22Rik	AV293314	1.04154	1.21941		1425005_at	killer cell lectin-like receptor subfamily C, member 1	Klrc1	AF106008	-1.04012	-1.66535
							1448076_at	Ctr9, Paf1/RNA polymerase II complex component, homolog (S. cerevisiae)	Ctr9	BG079166	-1.64587	-1.37852
							1440777_x_at	prostaglandin F receptor	Ptgfr	BB559010	-1.28683	-1.52548
							1418480_at	pro-platelet basic protein	Ppbp	NM_023785	-1.35361	-1.52128
							1442810_x_at	sodium channel, voltage-gated, type IX, alpha	Scn9a	BB452274	-1.00486	-1.51761
							1442282_at	vomeronasal 2, receptor 84	Vmn2r84	BB232180	-1.47672	-1.29258
							1431236_at	serine/threonine kinase 32B	Stk32b	BB387845	-1.13415	-1.36686
							1430242_at	RWD domain containing 1	Rwdd1	AV356665	-1.25249	-1.32986
							1435891_x_at	RIKEN cDNA 2610021A01 gene	2610021A01Rik	BQ175465	-1.01649	-1.29004
							1451751_at	DNA-damage-inducible transcript 4-like	Ddit4l	AF335325	-1.28893	-1.17286
							1446215_at	zinc finger homeobox 2, opposite strand	Zfhx2os	AV347642	-1.28326	-1.28539
							1444046_at	shisa homolog 7 (Xenopus laevis)	Shisa7	AI853734	-1.25011	-1.20013
							1418751_at	suppression inducing transmembrane adaptor 1	Sit1	NM_019436	-1.24508	-1.22759
							1442042_at	predicted gene, 20324	Gm20324	BG092211	-1.24469	-1.20281
							1423353_at	cysteine-rich secretory protein LCCL domain containing 1	Crispld1	BE693025	-1.21703	-1.13665
							1458431_at	eukaryotic translation initiation factor 4, gamma 2	Eif4g2	BB159664	-1.21034	-1.10211
							1443143_at	fibronectin leucine rich transmembrane protein 1	Flrt1	BB039519	-1.15406	-1.18982
							1418858_at	aldehyde oxidase 3	Aox3	NM_023617	-1.07365	-1.18589
							1439620_at	carbonic anhydrase 13	Car13	AI326425	-1.02277	-1.15014
							1458472_at	regulatory associated protein of MTOR, complex 1	Rptor	BB827636	-1.00755	-1.14144
							1424367_a_at	homer homolog 2 (Drosophila)	Homer2	AB017136	-1.11408	-1.11167
							1422117_s_at	KH domain containing, RNA binding, signal transduction associated 2	Khdrbs2	NM_133235	-1.09782	-1.07069
							1415894_at	ectonucleotide pyrophosphatase/phosphodiesterase 2	Enpp2	BC003264	-1.04154	-1.0889
							1418156_at	potassium voltage-gated channel, Isk-related subfamily, gene 4	Kcne4	NM_021342	-1.0535	-1.07832
							1452456_at	nuclear receptor interacting protein 2	Nrip2	BE653335	-1.05665	-0.65
