# Supplementary material for: Microglial SIRPα regulates the emergence of CD11c+ microglia and demyelination damage in white matter
Source: eLife. 2019 Mar 26;8:e42025. doi: 10.7554/eLife.42025 (PMC6435324; doi:10.7554/eLife.42025)
Supplement: Supplementary file 1. — All genes changed more than 2-fold (|Log2 ratio| > 1) in the white matter of CD47 KO mice are listed. Probe set ID#, Affymetrix probe set ID number for Mouse 430 2.0 Genome Arrays; gene, gene description; symbol, gene symbol; accession, NCBI accession number; Log2 ratio, fold change expressed as Log2 (KO/WT). [file elife-42025-supp1.xlsx]

## Sheet: Table S1
Supplementary file 1: Gene expression changes in the white matter of CD47 KO mice
This table contains a list of all gene expression changes in the white matter of CD47 KO mice ( > 2-fold: |Log2 ratio| > 1)
Expression of total 14,875 genes was detected in both or either of the genotypes.
Genes (with different probe set ID#) found in both of the increased and decreased gene groups were excluded from the table.
594 and 548 genes were markedly (> 2-fold) increased and decreased, respectively, in CD47 KO compared with WT mice.
column name	description
probe set ID#	Affymetrix probe set ID number for Mouse 430 2.0 Genome Arrays
gene	gene description
symbol	gene symbol
accession	NCBI accession number
Log2 ratio	Gene expression fold change expressed as Log2 (KO/WT)
probe set ID#	gene	symbol	accession	Log2 ratio
1449153_at	matrix metallopeptidase 12	Mmp12	BC019135	7.17286
1419534_at	oxidized low density lipoprotein (lectin-like) receptor 1	Olr1	NM_138648	6.18779
1444176_at	ATPase, H+ transporting, lysosomal V0 subunit D2	Atp6v0d2	AV204216	5.69955
1434798_at	ATPase, H+ transporting, lysosomal V0 subunit D2	Atp6v0d2	BB769890	2.29538
1420504_at	solute carrier family 6 (neurotransmitter transporter), member 14	Slc6a14	AF320226	5.53444
1459934_at	ubiquitin specific peptidase 42	Usp42	AA516835	5.19212
1431800_at	von Willebrand factor A domain containing 8	Vwa8	AK004956	5.17671
1431927_at	RIKEN cDNA 5033417F24 gene	5033417F24Rik	AK018199	4.92274
1419202_at	cystatin F (leukocystatin)	Cst7	NM_009977	4.85409
1439943_at	vacuolar protein sorting 54 (yeast)	Vps54	BB201271	4.55722
1419966_at	tubulin, beta 2a, pseudogene 2	Tubb2a-ps2	C79445	4.46039
1449962_at	expressed sequence AV320801 /// predicted gene 15023 /// predicted gene 5128 /// predicted gene 7903 /// preferentially expressed antigen in melanoma-like 3	AV320801 /// Gm15023 /// Gm5128 /// Gm7903 /// Pramel3	NM_031390	4.36269
1429682_at	family with sequence similarity 46, member C	Fam46c	AK015259	4.35059
1448021_at	family with sequence similarity 46, member C	Fam46c	AA266723	1.17785
1442367_at	ATPase, class VI, type 11C	Atp11c	BB184010	4.34859
1424853_s_at	cytochrome P450, family 4, subfamily a, polypeptide 10 /// cytochrome P450, family 4, subfamily a, polypeptide 31	Cyp4a10 /// Cyp4a31	BC010747	4.29403
1423377_at	insulin-like growth factor binding protein-like 1	Igfbpl1	BM935068	4.27005
1435313_at	CD200 receptor 4	Cd200r4	BB770873	4.22602
1426286_at	nucleolar complex associated 3 homolog (S. cerevisiae)	Noc3l	AB077991	4.1564
1443600_at	expressed sequence AA414992	AA414992	AA414992	4.07499
1433930_at	heparanase	Hpse	BG094050	3.9394
1436262_x_at	OTU domain containing 5	Otud5	BB112533	3.92623
1427775_at	defensin beta 10	Defb10	AJ437645	3.89848
1420003_at	NOL1/NOP2/Sun domain family, member 5	Nsun5	C80273	3.82532
1442802_x_at	proline-rich coiled-coil 2A	Prrc2a	BB409822	3.79817
1453947_at	kinesin family member 24	Kif24	BB091323	3.75529
1425440_x_at	solute carrier family 41, member 3	Slc41a3	BC011108	3.74401
1453239_a_at	ankyrin repeat domain 22	Ankrd22	AK012869	3.68038
1440938_at	triggering receptor expressed on myeloid cells-like 2	Treml2	BE457612	3.66124
1459467_at	expressed sequence AA986715	AA986715	BM249399	3.65246
1458308_at	strawberry notch homolog 2 (Drosophila)	Sbno2	BF148215	3.60543
1446952_at	DNA segment, Chr 11, ERATO Doi 506, expressed	D11Ertd506e	BG068105	3.56817
1416206_at	signal-induced proliferation associated gene 1	Sipa1	D11374	3.54533
1419561_at	chemokine (C-C motif) ligand 3	Ccl3	NM_011337	3.52244
1423719_at	BPI fold containing family B, member 1	Bpifb1	U46068	3.51733
1437831_at	zinc finger, CCHC domain containing 4	Zcchc4	BB834670	3.51115
1422864_at	runt related transcription factor 1	Runx1	NM_009821	3.48758
1449591_at	caspase 4, apoptosis-related cysteine peptidase	Casp4	NM_007609	3.46762
1419372_at	golgi SNAP receptor complex member 2	Gosr2	NM_019650	3.45645
1440693_at	palladin, cytoskeletal associated protein	Palld	BB424787	3.41869
1422066_x_at	killer cell lectin-like receptor subfamily B member 1B	Klrb1b	AF342896	3.41215
1445399_at	killer cell lectin-like receptor subfamily B member 1B	Klrb1b	AV294178	2.3122
1420421_s_at	killer cell lectin-like receptor subfamily B member 1B	Klrb1b	NM_008526	1.21448
1456843_at	Yamaguchi sarcoma viral (v-yes) oncogene homolog 1	Yes1	AV319407	3.36181
1449500_at	serine (or cysteine) peptidase inhibitor, clade B, member 7	Serpinb7	NM_027548	3.33405
1434911_s_at	Rho GTPase activating protein 19	Arhgap19	BG072763	3.30932
1459045_at	golgi integral membrane protein 4	Golim4	BM942873	3.30386
1450104_at	a disintegrin and metallopeptidase domain 10	Adam10	BG921598	3.29892
1460606_at	hydroxysteroid (17-beta) dehydrogenase 13	Hsd17b13	AV050442	3.26089
1423813_at	kinesin family member 22	Kif22	BC003427	3.25642
1425910_at	DnaJ (Hsp40) homolog, subfamily C, member 2	Dnajc2	BC004043	3.25201
1426155_a_at	odd-skipped related 2	Osr2	AY038074	3.24626
1434204_x_at	serine hydroxymethyltransferase 2 (mitochondrial)	Shmt2	AV111300	3.19728
1458867_at	EGF-like repeats and discoidin I-like domains 3	Edil3	BG071949	3.18776
1423190_at	cytochrome c oxidase assembly protein 16	Cox16	BF166756	3.17581
1427184_at	T cell receptor beta, joining region	Tcrb-J	BF318536	3.15105
1453341_a_at	transmembrane protein 202	Tmem202	AK008510	3.1217
1433845_x_at	dual specificity phosphatase 9	Dusp9	AV295798	3.10868
1455980_a_at	growth arrest-specific 2 like 3	Gas2l3	BB770972	3.09101
1437244_at	growth arrest-specific 2 like 3	Gas2l3	BB770972	1.65315
1453416_at	growth arrest-specific 2 like 3	Gas2l3	BE199211	1.30418
1445298_at	predicted gene 20667	Gm20667	AV323315	3.07279
1418069_at	apolipoprotein C-II	Apoc2	NM_009695	3.05509
1453265_at	equatorin, sperm acrosome associated	Eqtn	BG066938	3.02678
1458128_at	KAT8 regulatory NSL complex subunit 1-like	Kansl1l	BB363084	2.98206
1443584_at	KAT8 regulatory NSL complex subunit 1-like	Kansl1l	AI595843	1.53536
1422741_a_at	bobby sox homolog (Drosophila)	Bbx	BF319769	2.97541
1421905_at	trimethylguanosine synthase homolog (S. cerevisiae)	Tgs1	BM233196	2.96763
1436782_at	seminal vesicle secretory protein 3A /// seminal vesicle secretory protein 3B	Svs3a /// Svs3b	BB106990	2.93758
1420699_at	C-type lectin domain family 7, member a	Clec7a	NM_020008	2.92549
1439243_x_at	COP9 (constitutive photomorphogenic) homolog, subunit 5 (Arabidopsis thaliana)	Cops5	AI662452	2.92391
1449911_at	lymphocyte-activation gene 3	Lag3	NM_008479	2.89122
1439092_at	nuclear RNA export factor 1	Nxf1	BM220172	2.8721
1422682_s_at	predicted gene 10334 /// predicted gene 5771 /// protease, serine, 1 (trypsin 1) /// protease, serine, 3	Gm10334 /// Gm5771 /// Prss1 /// Prss3	NM_053243	2.85602
1430173_x_at	cytochrome P450, family 4, subfamily f, polypeptide 16	Cyp4f16	AK009445	2.82537
1436480_at	dipeptidylpeptidase 7	Dpp7	BB746075	2.82322
1431427_at	RIKEN cDNA 5430427M07 gene	5430427M07Rik	AK017349	2.7715
1444715_at	ArfGAP with SH3 domain, ankyrin repeat and PH domain 3	Asap3	AW539049	2.7597
1420243_at	zinc finger E-box binding homeobox 1	Zeb1	AV292586	2.74588
1441954_s_at	H1 histone family, member N, testis-specific	H1fnt	AV265150	2.72714
1418270_at	a disintegrin-like and metallopeptidase (reprolysin type) with thrombospondin type 1 motif, 8	Adamts8	NM_013906	2.72089
1416645_a_at	alpha fetoprotein	Afp	NM_007423	2.71539
1445724_at	IQ motif containing GTPase activating protein 1	Iqgap1	BB153562	2.70842
1447160_at	non-POU-domain-containing, octamer binding protein	Nono	BM235749	2.68206
1421792_s_at	triggering receptor expressed on myeloid cells 2	Trem2	NM_031254	2.67911
1456178_at	BMP and activin membrane-bound inhibitor, pseudogene (Xenopus laevis)	Bambi-ps1	BF730112	2.67267
1424457_at	amyloid beta (A4) precursor protein-binding, family B, member 3	Apbb3	BC024809	2.66923
1431783_at	RIKEN cDNA 1700010L04 gene	1700010L04Rik	AK005840	2.65724
1417579_x_at	GDP-mannose pyrophosphorylase A	Gmppa	NM_133708	2.65387
1416450_at	TAF8 RNA polymerase II, TATA box binding protein (TBP)-associated factorq	Taf8	NM_022015	2.65036
1419128_at	integrin alpha X	Itgax	NM_021334	2.64964
1424975_at	sialic acid binding Ig-like lectin 5	Siglec5	AF293371	2.64938
1424963_at	retinitis pigmentosa 1 (human)	Rp1	AF155141	2.64897
1443840_x_at	RIKEN cDNA 1700010H22 gene	1700010H22Rik	AV209320	2.64477
1457517_at	RIKEN cDNA A730046G19 gene	A730046G19Rik	BB251424	2.62391
1446914_at	expressed sequence C80425	C80425	C80425	2.60819
1429229_s_at	centrosomal protein 128	Cep128	BE980134	2.60242
1444327_at	ubiquitin protein ligase E3 component n-recognin 5	Ubr5	BF224640	2.60058
1448303_at	glycoprotein (transmembrane) nmb	Gpnmb	NM_053110	2.57975
1433760_a_at	rhomboid domain containing 3	Rhbdd3	BG075392	2.54921
1448891_at	Fc receptor-like S, scavenger receptor	Fcrls	BC016551	2.54855
1460715_x_at	transcription factor CP2-like 1	Tfcp2l1	BF303285	2.54268
1444699_at	SURP and G patch domain containing 1	Sugp1	AW540332	2.53324
1415904_at	lipoprotein lipase	Lpl	BC003305	2.50447
1431056_a_at	lipoprotein lipase	Lpl	AK017272	2.49621
1422148_at	matrilin 3	Matn3	NM_010770	2.47212
1452014_a_at	insulin-like growth factor 1	Igf1	AF440694	2.46546
1419519_at	insulin-like growth factor 1	Igf1	NM_010512	1.50751
1434413_at	insulin-like growth factor 1	Igf1	BG092677	1.34984
1430963_at	glucosaminyl (N-acetyl) transferase 3, mucin type	Gcnt3	AK008762	2.45192
1453882_at	RIKEN cDNA 1700034F02 gene	1700034F02Rik	AK006591	2.43099
1447250_a_at	coiled-coil domain containing 141	Ccdc141	BB830098	2.40983
1460125_at	coiled-coil domain containing 141	Ccdc141	BB517076	2.21654
1439353_x_at	transmembrane protein 56	Tmem56	BB768133	2.37836
1453732_at	mitochondrial calcium uniporter regulator 1	Mcur1	BF533688	2.37671
1424729_at	adipogenin	Adig	AY092026	2.37547
1422812_at	chemokine (C-X-C motif) receptor 6	Cxcr6	NM_030712	2.36881
1449164_at	CD68 antigen	Cd68	BC021637	2.3528
1442456_at	spermatogenesis associated 5	Spata5	BG066112	2.3509
1430376_at	leucine rich repeat containing 9	Lrrc9	AK019545	2.32503
1458838_at	RIKEN cDNA 4732468M13 gene	4732468M13Rik	BB005885	2.32445
1421578_at	chemokine (C-C motif) ligand 4	Ccl4	AF128218	2.32087
1436655_at	lon peptidase 2, peroxisomal	Lonp2	BE986653	2.32073
1444098_at	dynein, axonemal, light chain 1	Dnal1	BE948594	2.31517
1417123_at	vav 3 oncogene	Vav3	BC027242	2.30892
1420394_s_at	glycoprotein 49 A /// leukocyte immunoglobulin-like receptor, subfamily B, member 4	Gp49a /// Lilrb4	U05264	2.28022
1449651_x_at	zinc finger protein 120-like	LOC101055763	BF463689	2.27959
1445687_at	mast cell immunoglobulin like receptor 1	Milr1	BE629676	2.27921
1438431_at	ATP-binding cassette, sub-family D (ALD), member 2	Abcd2	BB197269	2.2686
1427301_at	CD48 antigen	Cd48	BE634960	2.2434
1438512_at	cDNA sequence BC048679	BC048679	AV360837	2.24141
1418679_at	granzyme F	Gzmf	NM_010374	2.23847
1416040_at	lipase, gastric	Lipf	NM_026334	2.23073
1441309_at	a disintegrin-like and metallopeptidase (reprolysin type) with thrombospondin type 1 motif, 10	Adamts10	AW045948	2.22389
1444256_at	RAE1 RNA export 1 homolog (S. pombe)	Rae1	BB184435	2.22354
1449899_at	glutamate receptor, ionotropic, NMDA3B	Grin3b	NM_130455	2.2141
1457458_at	zinc finger CCCH-type containing 4	Zc3h4	BG076273	2.20095
1460521_a_at	nucleic acid binding protein 1	Nabp1	AK015312	2.19956
1456732_at	glycerol-3-phosphate dehydrogenase 1 (soluble)	Gpd1	BB503189	2.15904
1422828_at	CD3 antigen, delta polypeptide	Cd3d	NM_013487	2.14755
1432739_at	RIKEN cDNA 2900060K15 gene	2900060K15Rik	AV154271	2.13661
1452525_a_at	neurofibromatosis 1	Nf1	D30731	2.10928
1441809_at	RIKEN cDNA A930009A15 gene	A930009A15Rik	BB805891	2.10566
1460467_at	IQ motif containing G	Iqcg	AK010269	2.09641
1445442_at	microtubule-associated protein 9	Map9	BB125476	2.09617
1460612_at	RAN binding protein 3	Ranbp3	AV307652	2.08475
1419289_a_at	synaptogyrin 1	Syngr1	NM_009303	2.07726
1422139_at	plasminogen activator, urokinase	Plau	NM_008873	2.06874
1428984_a_at	RIKEN cDNA 1700012B09 gene	1700012B09Rik	AK005747	2.06813
1427811_at	thymidylate synthase	Tyms	X14489	2.06513
1420758_at	RIKEN cDNA 5830411J07 gene	5830411J07Rik	NM_029082	2.04914
1460516_at	zinc fingers and homeoboxes 1	Zhx1	AK014011	2.04655
1419004_s_at	B cell leukemia/lymphoma 2 related protein A1a /// B cell leukemia/lymphoma 2 related protein A1b /// B cell leukemia/lymphoma 2 related protein A1d	Bcl2a1a /// Bcl2a1b /// Bcl2a1d	L16462	2.04632
1446116_at	RIKEN cDNA B230378P21 gene	B230378P21Rik	BB319156	2.04583
1450019_at	chemokine (C-X3-C) receptor 1	Cx3cr1	BC012653	2.0432
1450020_at	chemokine (C-X3-C) receptor 1	Cx3cr1	BC012653	1.34815
1430891_at	---	DUSP12	AK010841	2.03282
1454043_a_at	potassium voltage-gated channel, shaker-related subfamily, beta member 1	Kcnab1	AK015412	2.03056
1446597_at	RIKEN cDNA 6820445E23 gene	6820445E23Rik	BB667258	2.02824
1449900_at	galactosylceramidase	Galc	BF168119	2.00295
1449657_at	proteasome (prosome, macropain) subunit, beta type 7 pseudogene	Gm6787	AI465359	2.0014
1416398_at	mesoderm development candidate 1	Mesdc1	BB474887	1.99576
1433296_at	RIKEN cDNA 2310045N14 gene	2310045N14Rik	AK009831	1.98856
1441956_s_at	cut-like homeobox 1	Cux1	BB025983	1.98553
1458748_at	RNA binding motif protein 27	Rbm27	BM246833	1.9852
1429616_at	zinc finger protein 91	Zfp91	AI430439	1.9786
1436035_at	pleckstrin homology domain containing, family D (with coiled-coil domains) member 1	Plekhd1	AV225683	1.97226
1426169_a_at	linker for activation of T cells family, member 2	Lat2	AF257136	1.96836
1458113_at	RIKEN cDNA 9530019H20 gene	9530019H20Rik	BB109562	1.96628
1417601_at	regulator of G-protein signaling 1	Rgs1	NM_015811	1.96505
1431607_at	lysophospholipase 1	Lypla1	AK016021	1.96351
1424542_at	S100 calcium binding protein A4	S100a4	D00208	1.96297
1421856_at	S100 calcium binding protein A3	S100a3	AF087470	1.96281
1423954_at	complement component 3 /// complement C3-like	C3 /// LOC100048759	K02782	1.95257
1449991_at	CD244 natural killer cell receptor 2B4	Cd244	NM_018729	1.94999
1423856_at	popeye domain containing 3	Popdc3	BC003896	1.94924
1429289_at	LETM1 domain containing 1	Letmd1	BB241583	1.93126
1431492_at	lipase, family member N	Lipn	AK008974	1.92322
1426808_at	lectin, galactose binding, soluble 3	Lgals3	X16834	1.91359
1438978_x_at	necdin	Ndn	BB522483	1.90931
1425797_a_at	spleen tyrosine kinase	Syk	U36776	1.89084
1427682_a_at	early growth response 2	Egr2	X06746	1.8834
1427683_at	early growth response 2	Egr2	X06746	1.24378
1449222_at	Epstein-Barr virus induced gene 3	Ebi3	NM_015766	1.88294
1459264_at	tripartite motif-containing 33	Trim33	BB384542	1.88244
1454558_at	RIKEN cDNA 5430416B10 gene	5430416B10Rik	AK017313	1.87788
1457079_at	zinc finger protein 934	Zfp934	BB023667	1.8727
1417561_at	apolipoprotein C-I	Apoc1	NM_007469	1.86154
1424186_at	coiled-coil domain containing 80	Ccdc80	BG074158	1.86092
1454200_at	zinc finger E-box binding homeobox 2	Zeb2	AK012377	1.86067
1454085_at	RIKEN cDNA 4933409D19 gene	4933409D19Rik	AK016750	1.85922
1439310_at	RIKEN cDNA A630012P03 gene	A630012P03Rik	BB228351	1.84486
1439785_at	RIKEN cDNA 9630013A20 gene	9630013A20Rik	BB126284	1.84456
1442517_a_at	RIKEN cDNA 9630013A20 gene	9630013A20Rik	BB457226	1.46049
1444071_at	RIKEN cDNA 9630013A20 gene	9630013A20Rik	BB247407	1.29697
1431924_at	RIKEN cDNA 4930432N10 gene	4930432N10Rik	AK015295	1.83481
1419132_at	toll-like receptor 2	Tlr2	NM_011905	1.83261
1460218_at	CD52 antigen	Cd52	NM_013706	1.82769
1417523_at	pleckstrin	Plek	AF181829	1.81573
1448748_at	pleckstrin	Plek	AF181829	1.71011
1448749_at	pleckstrin	Plek	AF181829	1.45166
1455366_at	mitochondrial ribosomal protein L52	Mrpl52	AW550677	1.81018
1418608_at	calmodulin-like 3	Calml3	NM_027416	1.80451
1421625_a_at	transmembrane channel-like gene family 1	Tmc1	NM_028953	1.80291
1423359_at	phospholamban	Pln	AK002622	1.79285
1446857_at	expressed sequence C87115	C87115	C87115	1.78848
1450476_at	cannabinoid receptor 2 (macrophage)	Cnr2	NM_009924	1.78591
1420697_at	solute carrier family 15, member 3	Slc15a3	NM_023044	1.7792
1439376_x_at	cyclin D binding myb-like transcription factor 1	Dmtf1	BB357590	1.77547
1430428_at	RIKEN cDNA 2310066F23 gene	2310066F23Rik	AK010066	1.77425
1443715_at	RNA binding motif protein 24	Rbm24	AW457420	1.77299
1450792_at	TYRO protein tyrosine kinase binding protein	Tyrobp	NM_011662	1.77145
1418666_at	pentraxin related gene	Ptx3	NM_008987	1.75995
1441464_at	RIKEN cDNA A630035D09 gene	A630035D09Rik	BB231926	1.75909
1439613_at	adenylate cyclase 10	Adcy10	AV271256	1.7568
1443387_at	expressed sequence BB045044	BB045044	BB045044	1.75502
1442082_at	complement component 3a receptor 1	C3ar1	BB333624	1.73187
1419482_at	complement component 3a receptor 1	C3ar1	NM_009779	1.38688
1419483_at	complement component 3a receptor 1	C3ar1	NM_009779	1.15328
1441607_at	expressed sequence AU015603	AU015603	BG075723	1.72202
1437522_x_at	growth hormone	Gh	BB025253	1.72065
1456595_x_at	growth hormone	Gh	BB026232	1.65684
1460613_x_at	growth hormone	Gh	BB026315	1.55554
1460310_a_at	growth hormone	Gh	NM_008117	1.38225
1418806_at	colony stimulating factor 3 receptor (granulocyte)	Csf3r	NM_007782	1.71561
1434903_s_at	interleukin 1 receptor-like 2	Il1rl2	BG073776	1.71433
1425274_at	aspartate-beta-hydroxylase	Asph	AF289490	1.71372
1427994_at	CD300 antigen like family member F	Cd300lf	BM230330	1.70935
1443404_s_at	DNA segment, Chr 13, ERATO Doi 94, expressed	D13Ertd94e	BG065839	1.70296
1437886_at	kelch-like 6	Klhl6	BM247104	1.69805
1426171_x_at	killer cell lectin-like receptor, subfamily A, member 7	Klra7	U10095	1.69492
1440054_at	phosphatidylinositol 3-kinase, catalytic, alpha polypeptide	Pik3ca	BB540371	1.69193
1460040_at	UV stimulated scaffold protein A	Uvssa	BB362170	1.68499
1456440_s_at	ST8 alpha-N-acetyl-neuraminide alpha-2,8-sialyltransferase 6	St8sia6	AV375081	1.68401
1456147_at	ST8 alpha-N-acetyl-neuraminide alpha-2,8-sialyltransferase 6	St8sia6	BB486599	1.07701
1431587_at	coiled-coil domain containing 7	Ccdc7	AK016006	1.68337
1449649_at	ATPase, H+ transporting, lysosomal V1 subunit B2	Atp6v1b2	AI790362	1.68172
1453152_at	MAM domain containing 2	Mamdc2	AK004794	1.68163
1455416_at	Riken cDNA C130021I20 gene	C130021I20Rik	AW209204	1.66489
1441958_s_at	advanced glycosylation end product-specific receptor	Ager	BB532535	1.66419
1420428_at	advanced glycosylation end product-specific receptor	Ager	NM_007425	1.13213
1452846_at	protein tyrosine phosphatase, receptor type, f polypeptide (PTPRF), interacting protein (liprin), alpha 4	Ppfia4	AK003571	1.65894
1429591_at	transforming, acidic coiled-coil containing protein 1	Tacc1	BE862546	1.65719
1422875_at	CD84 antigen	Cd84	NM_013489	1.65218
1439985_at	ATP-binding cassette, sub-family C (CFTR/MRP), member 12	Abcc12	BB013432	1.65197
1416802_a_at	cell division cycle associated 5	Cdca5	NM_026410	1.65165
1417347_at	PYD and CARD domain containing	Pycard	BG084230	1.64616
1417346_at	PYD and CARD domain containing	Pycard	BG084230	1.1263
1422078_at	thymoma viral proto-oncogene 3	Akt3	AF124142	1.63906
1420458_at	tachykinin 4	Tac4	NM_053093	1.63652
1439778_at	CDK5 and Abl enzyme substrate 1	Cables1	AV341191	1.6348
1456652_at	denticleless homolog (Drosophila)	Dtl	BB293562	1.63309
1431940_at	uncharacterized LOC74457	LOC74457	AK016900	1.62325
1455858_x_at	pro-opiomelanocortin-alpha	Pomc	BB020616	1.6195
1418340_at	Fc receptor, IgE, high affinity I, gamma polypeptide	Fcer1g	NM_010185	1.61607
1446130_at	microRNA 1931	Mir1931	AW557530	1.61549
1418477_at	matrilin 1, cartilage matrix protein	Matn1	NM_010769	1.61376
1441969_at	tripartite motif-containing 36	Trim36	BM933729	1.61077
1416714_at	interferon regulatory factor 8	Irf8	BG069095	1.60955
1448452_at	interferon regulatory factor 8	Irf8	BG069095	1.54785
1448522_at	seryl-aminoacyl-tRNA synthetase 2	Sars2	NM_023637	1.60828
1429667_at	POU domain, class 4, transcription factor 1	Pou4f1	BB465134	1.60741
1429668_at	POU domain, class 4, transcription factor 1	Pou4f1	BB465134	1.08043
1434974_at	pyruvate dehydrogenase kinase, isoenzyme 1	Pdk1	BB391928	1.60676
1456358_at	ets variant gene 3	Etv3	BM932547	1.60393
1453894_at	RIKEN cDNA 4933434C23 gene	4933434C23Rik	AK017052	1.60137
1423547_at	lysozyme 2	Lyz2	AW208566	1.60127
1417266_at	chemokine (C-C motif) ligand 6	Ccl6	BC002073	1.60036
1420249_s_at	chemokine (C-C motif) ligand 6	Ccl6	AV084904	1.04678
1438333_at	protogenin homolog (Gallus gallus)	Prtg	AW537978	1.59905
1436778_at	cytochrome b-245, beta polypeptide	Cybb	AV373944	1.59882
1436779_at	cytochrome b-245, beta polypeptide	Cybb	AV373944	1.10632
1419985_s_at	coiled-coil domain containing 69	Ccdc69	C87579	1.59697
1440751_at	E1A binding protein p400	Ep400	AI429212	1.5961
1421921_at	serine (or cysteine) peptidase inhibitor, clade A, member 3M	Serpina3m	BC011158	1.59496
1452993_at	RIKEN cDNA 5430416O09 gene	5430416O09Rik	AK017317	1.59122
1435938_at	cytoskeleton associated protein 2-like	Ckap2l	AA197362	1.58779
1428735_at	CD69 antigen	Cd69	AK017979	1.579
1449141_at	filamin binding LIM protein 1	Fblim1	BG070068	1.56713
1448394_at	myosin, light polypeptide 2, regulatory, cardiac, slow	Myl2	NM_010861	1.56265
1427076_at	macrophage expressed gene 1	Mpeg1	L20315	1.55758
1456411_at	RCC1 domain containing 1	Rccd1	BM218704	1.55587
1420360_at	dickkopf homolog 1 (Xenopus laevis)	Dkk1	NM_010051	1.55367
1451426_at	DEXH (Asp-Glu-X-His) box polypeptide 58	Dhx58	AF316999	1.55154
1431118_at	RIKEN cDNA 6720427H10 gene	6720427H10Rik	BB664131	1.5441
1419417_at	vascular endothelial growth factor C	Vegfc	NM_009506	1.53942
1437187_at	E2F transcription factor 7	E2f7	BG069355	1.53833
1448620_at	Fc receptor, IgG, low affinity III	Fcgr3	NM_010188	1.53781
1421538_at	potassium voltage-gated channel, Shal-related family, member 1	Kcnd1	NM_008423	1.53609
1421268_at	UDP-glucose ceramide glucosyltransferase	Ugcg	AA591863	1.5331
1451941_a_at	Fc receptor, IgG, low affinity IIb	Fcgr2b	M14216	1.53169
1435477_s_at	Fc receptor, IgG, low affinity IIb	Fcgr2b	BM224327	1.27911
1432355_at	RIKEN cDNA 2210039B01 gene	2210039B01Rik	AK008780	1.53033
1453841_at	RIKEN cDNA 2310050P20 gene	2310050P20Rik	BG061080	1.52481
1441772_at	purinergic receptor P2X, ligand-gated ion channel 4	P2rx4	BB831315	1.52156
1432471_at	C2 calcium-dependent domain containing 5	C2cd5	AK021056	1.52117
1457326_at	zinc finger protein 946 pseudogene	Gm16386	BG073657	1.52092
1450495_a_at	killer cell lectin-like receptor subfamily K, member 1	Klrk1	AF039026	1.52076
1458705_at	RIKEN cDNA 1700031C06 gene	1700031C06Rik	BB327733	1.51198
1448118_a_at	cathepsin D	Ctsd	NM_009983	1.51192
1431554_a_at	annexin A9	Anxa9	AK003395	1.50103
1445882_at	CD300 antigen like family member B	Cd300lb	BB230267	1.49916
1437940_at	amyloid beta (A4) precursor protein binding, family A, member 1	Apba1	BE985672	1.49703
1437356_at	G protein-coupled receptor 183	Gpr183	BM242490	1.49215
1419315_at	SLAM family member 9	Slamf9	NM_029612	1.48768
1419705_at	carbonic anhydrase 5b, mitochondrial	Car5b	NM_019513	1.48353
1430373_at	RIKEN cDNA 5430427O19 gene	5430427O19Rik	AI645098	1.48089
1417870_x_at	cathepsin Z	Ctsz	NM_022325	1.47943
1417869_s_at	cathepsin Z	Ctsz	NM_022325	1.35957
1417868_a_at	cathepsin Z	Ctsz	NM_022325	1.29828
1450678_at	integrin beta 2	Itgb2	NM_008404	1.4757
1430826_s_at	glucosaminyl (N-acetyl) transferase 2, I-branching enzyme	Gcnt2	AK019924	1.47508
1451939_a_at	sushi-repeat-containing protein	Srpx	AB028050	1.47399
1418097_a_at	cytokine receptor-like factor 2	Crlf2	NM_016715	1.47357
1443128_at	integrator complex subunit 6	Ints6	BB522781	1.47057
1451780_at	B cell linker	Blnk	AF068182	1.46795
1448437_a_at	GTP binding protein 2	Gtpbp2	NM_019581	1.45674
1428018_a_at	cDNA sequence AF251705	AF251705	AF251705	1.45611
1435279_at	seizure threshold 2	Szt2	AV338182	1.4535
1423465_at	ferric-chelate reductase 1	Frrs1	BB032852	1.45347
1424302_at	leukocyte immunoglobulin-like receptor, subfamily B (with TM and ITIM domains), member 3	Lilrb3	U96693	1.45302
1421398_at	tripartite motif-containing 7	Trim7	NM_053166	1.44697
1436429_at	zinc finger protein 606	Zfp606	BB198855	1.44552
1429799_at	zinc finger protein 606	Zfp606	BB541617	1.09214
1423500_a_at	SRY-box containing gene 5	Sox5	AI528773	1.44439
1423064_at	DNA methyltransferase 3A	Dnmt3a	BB795491	1.44397
1441742_at	potassium voltage-gated channel, subfamily H (eag-related), member 5	Kcnh5	AW048994	1.44363
1437951_at	DIS3 mitotic control homolog (S. cerevisiae)-like 2	Dis3l2	BB212190	1.44281
1420197_at	growth arrest and DNA-damage-inducible 45 beta	Gadd45b	AI323528	1.43567
1449254_at	secreted phosphoprotein 1	Spp1	NM_009263	1.43546
1460227_at	tissue inhibitor of metalloproteinase 1	Timp1	BC008107	1.43262
1418074_at	ST6 (alpha-N-acetyl-neuraminyl-2,3-beta-galactosyl-1,3)-N-acetylgalactosaminide alpha-2,6-sialyltransferase 4	St6galnac4	AK007601	1.43049
1420382_at	apolipoprotein B receptor	Apobr	NM_138310	1.43011
1434534_at	desmocollin 3	Dsc3	BB006344	1.42937
1429672_at	RIKEN cDNA 5830407E08 gene	5830407E08Rik	BB234837	1.42905
1449401_at	complement component 1, q subcomponent, C chain	C1qc	NM_007574	1.42874
1449847_a_at	collagen, type IV, alpha 3 (Goodpasture antigen) binding protein	Col4a3bp	BC016197	1.42515
1435451_at	helicase, POLQ-like	Helq	BG068026	1.42403
1421457_a_at	SAM domain, SH3 domain and nuclear localization signals, 1	Samsn1	NM_023380	1.42357
1457344_at	neuropilin (NRP) and tolloid (TLL)-like 2	Neto2	BB348893	1.42262
1439622_at	Ras association (RalGDS/AF-6) domain family member 4	Rassf4	AV291679	1.41503
1460499_at	RIKEN cDNA 9230110I02 gene	9230110I02Rik	AK020330	1.41098
1418349_at	heparin-binding EGF-like growth factor	Hbegf	L07264	1.40755
1418350_at	heparin-binding EGF-like growth factor	Hbegf	L07264	1.19888
1446319_at	ankyrin repeat and SOCS box-containing 7	Asb7	BB446215	1.40706
1434719_at	alpha-2-macroglobulin	A2m	BB185854	1.40456
1438488_at	esterase D/formylglutathione hydrolase /// predicted pseudogene 2904	Esd /// Gm2904	BB448921	1.40361
1447303_at	spermatogenesis associated glutamate (E)-rich protein 8, pseudogene 1	Speer8-ps1	BG070611	1.40147
1460273_a_at	NLR family, apoptosis inhibitory protein 2	Naip2	NM_010872	1.39366
1429524_at	myosin IF	Myo1f	AK021181	1.38915
1429525_s_at	myosin IF	Myo1f	AK021181	1.21256
1422124_a_at	protein tyrosine phosphatase, receptor type, C	Ptprc	NM_011210	1.38294
1440165_at	protein tyrosine phosphatase, receptor type, C	Ptprc	BB140726	1.06623
1437493_at	RIKEN cDNA 5230400M03 gene	5230400M03Rik	BG066117	1.38073
1437173_at	sphingosine-1-phosphate receptor 3	S1pr3	BB532532	1.37397
1438658_a_at	sphingosine-1-phosphate receptor 3	S1pr3	AV238324	1.22524
1428591_at	patatin-like phospholipase domain containing 2	Pnpla2	AV249297	1.37248
1459104_at	budding uninhibited by benzimidazoles 3 homolog (S. cerevisiae)	Bub3	BB449877	1.37034
1451832_at	chemokine-like factor	Cklf	AF401530	1.36999
1453512_at	RIKEN cDNA 5830407P18 gene	5830407P18Rik	AK017401	1.36795
1426112_a_at	CD72 antigen	Cd72	BC003824	1.36783
1421765_at	paired box gene 5	Pax5	NM_008782	1.36257
1428988_at	ATP-binding cassette, sub-family C (CFTR/MRP), member 3	Abcc3	AK006128	1.36057
1451786_at	mucin 20	Muc20	BC026367	1.35717
1433209_at	RIKEN cDNA 2210017G18 gene	2210017G18Rik	AK008743	1.35619
1436002_at	signal peptide, CUB domain, EGF-like 3	Scube3	BB484128	1.35536
1440046_at	family with sequence similarity 199, X-linked	Fam199x	BB195529	1.35526
1437989_at	phosphodiesterase 8B	Pde8b	BB357157	1.35057
1438380_at	DEAD (Asp-Glu-Ala-Asp) box polypeptide 47	Ddx47	BB305306	1.34973
1437346_x_at	immunoglobulin heavy chain (J558 family)	Igh-VJ558	AV372821	1.34941
1449175_at	G-protein coupled receptor 65	Gpr65	NM_008152	1.34423
1426352_s_at	Tia1 cytotoxic granule-associated RNA binding protein-like 1	Tial1	BF731381	1.34096
1417751_at	serine/threonine kinase 10	Stk10	NM_009288	1.3362
1447647_at	wingless-related MMTV integration site 7A	Wnt7a	BB129109	1.33472
1439331_at	RIKEN cDNA 4932439E07 gene	4932439E07Rik	AV277075	1.33158
1451565_s_at	urocanase domain containing 1	Uroc1	BC022133	1.33032
1425003_at	urocanase domain containing 1	Uroc1	BC022133	1.16954
1443315_at	dystrophin, muscular dystrophy	Dmd	BB515094	1.33
1430320_at	dystrophin, muscular dystrophy	Dmd	AK013510	1.30566
1432673_at	RIKEN cDNA 2300010F08 gene	2300010F08Rik	AK009054	1.32441
1431017_at	regulator of chromosome condensation (RCC1) and BTB (POZ) domain containing protein 2	Rcbtb2	AK013540	1.32419
1448561_at	neutrophil cytosolic factor 2	Ncf2	NM_010877	1.31296
1430264_at	RIKEN cDNA 2610030P05 gene	2610030P05Rik	BM250295	1.31265
1415843_at	MTOR associated protein, LST8 homolog (S. cerevisiae)	Mlst8	NM_019988	1.31137
1448148_at	granulin	Grn	M86736	1.30956
1456567_x_at	granulin	Grn	BB000455	1.03831
1433935_at	expressed sequence AU020206	AU020206	BI151331	1.30786
1426597_s_at	intermediate filament family orphan 2	Iffo2	BG066466	1.30773
1436686_at	predicted gene 10193 /// zinc finger protein 706	Gm10193 /// Zfp706	AA165749	1.3058
1445747_at	predicted gene 15201	Gm15201	BB065474	1.30578
1422010_at	toll-like receptor 7	Tlr7	AY035889	1.30561
1431333_at	RIKEN cDNA 1700024H08 gene	1700024h08rik	BI158554	1.30085
1424831_at	copine II	Cpne2	BC023348	1.29954
1450355_a_at	capping protein (actin filament), gelsolin-like	Capg	NM_007599	1.29604
1424032_at	hydrogen voltage-gated channel 1	Hvcn1	BC021548	1.29445
1441401_at	expressed sequence C79329	C79329	BG066485	1.29356
1424991_s_at	thymidylate synthase /// thymidylate synthase, pseudogene	Tyms /// Tyms-ps	BC020139	1.28855
1425263_a_at	myelin basic protein	Mbp	BB181247	1.28734
1449227_at	cholesterol 25-hydroxylase	Ch25h	NM_009890	1.28552
1422309_a_at	RFad1, flavin adenine dinucleotide synthetase, homolog (yeast) /// lens epithelial protein	Flad1 /// Lenep	NM_020517	1.27983
1452129_at	parathyroid hormone 2 receptor	Pth2r	BB430390	1.27969
1460002_at	tousled-like kinase 1	Tlk1	BM244995	1.27559
1445387_at	SUMO/sentrin specific peptidase 6	Senp6	BM118663	1.27535
1448710_at	chemokine (C-X-C motif) receptor 4	Cxcr4	D87747	1.27142
1443946_s_at	expressed sequence AU040972	AU040972	BG067252	1.27031
1417268_at	CD14 antigen	Cd14	NM_009841	1.27007
1418465_at	neutrophil cytosolic factor 4	Ncf4	NM_008677	1.26901
1457685_at	zinc finger protein 81	Zfp81	BB478680	1.26724
1419100_at	serine (or cysteine) peptidase inhibitor, clade A, member 3N	Serpina3n	NM_009252	1.26592
1459469_at	expressed sequence C78516	C78516	C78516	1.26214
1452117_a_at	FYN binding protein	Fyb	BB157866	1.26131
1452492_a_at	solute carrier family 37 (glycerol-3-phosphate transporter), member 2	Slc37a2	BC022752	1.26019
1439924_x_at	tubulin, gamma complex associated protein 5	Tubgcp5	BB278779	1.25757
1418776_at	guanylate-binding protein 8	Gbp8	NM_029509	1.25456
1421547_at	CD180 antigen	Cd180	NM_008533	1.25352
1445854_at	RIKEN cDNA C230004F18 gene	C230004F18Rik	BB380166	1.24803
1423557_at	interferon gamma receptor 2	Ifngr2	BF537076	1.24715
1455231_s_at	adenomatosis polyposis coli 2	Apc2	BM114349	1.24653
1451416_a_at	transglutaminase 1, K polypeptide	Tgm1	BC026422	1.24258
1446269_at	high mobility group box transcription factor 1	Hbp1	BB399042	1.24085
1457642_at	SKI/DACH domain containing 1	Skida1	BB255999	1.23659
1448409_at	lymphoid-restricted membrane protein	Lrmp	NM_008511	1.23288
1429993_s_at	predicted gene 10471 /// predicted gene 5862 /// predicted gene 7347 /// spermatogenesis associated glutamate (E)-rich protein 4b	Gm10471 /// Gm5862 /// Gm7347 /// Speer4b	AK006975	1.23273
1426260_a_at	UDP-glucuronosyltransferase 1-9-like /// UDP-glucuronosyltransferase 1-8-like /// UDP-glucuronosyltransferase 1-6-like /// UDP glucuronosyltransferase 1 family, polypeptide A1 /// UDP glycosyltransferase 1 family, polypeptide A10 /// UDP glucuronosyltransferase 1 family, polypeptide A2 /// UDP glucuronosyltransferase 1 family, polypeptide A5 /// UDP glucuronosyltransferase 1 family, polypeptide A…	LOC100048662 /// LOC101056167 /// LOC101056381 /// Ugt1a1 /// Ugt1a10 /// Ugt1a2 /// Ugt1a5 /// Ugt1a6a /// Ugt1a6b /// Ugt1a7c /// Ugt1a9	D87867	1.23022
1424783_a_at	UDP-glucuronosyltransferase 1-9-like /// UDP-glucuronosyltransferase 1-8-like /// UDP-glucuronosyltransferase 1-6-like /// UDP glucuronosyltransferase 1 family, polypeptide A1 /// UDP glycosyltransferase 1 family, polypeptide A10 /// UDP glucuronosyltransferase 1 family, polypeptide A2 /// UDP glucuronosyltransferase 1 family, polypeptide A5 /// UDP glucuronosyltransferase 1 family, polypeptide A…	LOC100048662 /// LOC101056167 /// LOC101056381 /// Ugt1a1 /// Ugt1a10 /// Ugt1a2 /// Ugt1a5 /// Ugt1a6a /// Ugt1a6b /// Ugt1a7c /// Ugt1a9	BC019434	1.1209
1450767_at	neural precursor cell expressed, developmentally down-regulated gene 9	Nedd9	NM_017464	1.23002
1417492_at	cathepsin B	Ctsb	M14222	1.22795
1448732_at	cathepsin B	Ctsb	M14222	1.11911
1435903_at	CD300A antigen	Cd300a	AI536469	1.22657
1434201_at	chordin-like 1	Chrdl1	AV144145	1.22651
1456105_at	ring finger and CCCH-type zinc finger domains 2	Rc3h2	BM210927	1.22604
1443257_at	RIKEN cDNA 9630050E16 gene	9630050E16Rik	BB112393	1.22603
1440267_at	peroxisomal biogenesis factor 1	Pex1	BM200210	1.22444
1429321_at	ring finger protein 149	Rnf149	T12280	1.22165
1444306_at	musashi RNA-binding protein 1	Msi1	BB462562	1.22142
1431528_at	RIKEN cDNA 5830427D02 gene	5830427D02Rik	BE225800	1.21922
1417063_at	complement component 1, q subcomponent, beta polypeptide	C1qb	NM_009777	1.21516
1430111_a_at	branched chain aminotransferase 1, cytosolic	Bcat1	AK012821	1.21465
1451716_at	v-maf musculoaponeurotic fibrosarcoma oncogene family, protein B (avian)	Mafb	AW412521	1.21453
1432162_s_at	protein prenyltransferase alpha subunit repeat containing 1	Ptar1	AK006988	1.20801
1417314_at	complement component 2 (within H-2S) /// complement factor B	C2 /// Cfb	NM_008198	1.2074
1435263_at	transmembrane protein 106A	Tmem106a	AV024335	1.20724
1445798_at	discs, large homolog 1 (Drosophila)	Dlg1	BB297161	1.20649
1453502_at	RIKEN cDNA 2210408I21 gene	2210408I21Rik	AK008859	1.20542
1422058_at	nodal	Nodal	X70514	1.20332
1457753_at	toll-like receptor 13	Tlr13	BI655907	1.20257
1449363_at	activating transcription factor 3	Atf3	BC019946	1.2015
1448617_at	CD53 antigen	Cd53	NM_007651	1.20023
1420591_at	G protein-coupled receptor 84	Gpr84	NM_030720	1.19921
1433382_at	energy homeostasis associated	Enho	AK004381	1.1992
1442354_at	RIKEN cDNA B230325K18 gene	B230325K18Rik	BB205414	1.19894
1455132_at	RAS protein activator like 3	Rasal3	AV312663	1.19767
1444780_at	neuron navigator 2	Nav2	BI656658	1.19504
1429821_at	proline and serine rich 1	Proser1	AK012908	1.1917
1444692_at	EST AI316844	AI316844	BB295954	1.19149
1430093_at	RIKEN cDNA 4933406P04 gene	4933406P04Rik	AK016707	1.19022
1431705_a_at	mucolipin 2	Mcoln2	AK014467	1.1894
1415677_at	dehydrogenase/reductase (SDR family) member 1	Dhrs1	NM_026819	1.1888
1418126_at	chemokine (C-C motif) ligand 5	Ccl5	NM_013653	1.18872
1430249_at	RIKEN cDNA 4930473A02 gene	4930473A02Rik	AK015562	1.18858
1447801_x_at	mitogen-activated protein kinase kinase kinase 7	Map3k7	AV233579	1.18711
1431556_at	RIKEN cDNA 4930435M08 gene	4930435M08Rik	AK015326	1.18698
1429603_at	alpha tubulin acetyltransferase 1	Atat1	AK002569	1.1867
1444408_at	RIKEN cDNA B130040O20 gene	B130040O20Rik	BB295604	1.18613
1428492_at	GLI pathogenesis-related 2	Glipr2	BM208214	1.18605
1447938_at	predicted gene 10590 /// predicted gene 2192	Gm10590 /// Gm2192	BB379724	1.18559
1417381_at	complement component 1, q subcomponent, alpha polypeptide	C1qa	NM_007572	1.18485
1445862_at	meiosis arrest female 1	Marf1	BB123487	1.1834
1440274_at	Rap guanine nucleotide exchange factor (GEF) 4	Rapgef4	BE948992	1.18164
1438475_at	cDNA sequence AB124611	AB124611	BM246462	1.18049
1456198_at	RIKEN cDNA 1810007D17 gene	1810007D17Rik	AV051594	1.17971
1417876_at	Fc receptor, IgG, high affinity I	Fcgr1	AF143181	1.17486
1444469_at	ubiquitin protein ligase E3 component n-recognin 3	Ubr3	AV310023	1.17385
1427479_at	expressed sequence BB287469 /// eukaryotic translation initiation factor 1A /// predicted gene 4027	BB287469 /// Eif1a /// Gm4027	AA413531	1.17348
1428787_at	NCK associated protein 1 like	Nckap1l	BM238906	1.1733
1428786_at	NCK associated protein 1 like	Nckap1l	BM238906	1.00012
1441214_at	exophilin 5	Exph5	BQ176550	1.17238
1429373_x_at	CREB regulated transcription coactivator 2	Crtc2	AK014553	1.17125
1418674_at	oncostatin M receptor	Osmr	AB015978	1.17101
1440400_at	ring finger protein 157	Rnf157	BB337926	1.17034
1438766_at	proline-rich nuclear receptor coactivator 2	Pnrc2	AV001197	1.16799
1424329_a_at	proline-rich Gla (G-carboxyglutamic acid) polypeptide 2	Prrg2	BC025098	1.16771
1443760_at	family with sequence similarity 196, member A	Fam196a	BE979441	1.16705
1446062_at	family with sequence similarity 196, member A	Fam196a	BB328910	1.10556
1455346_at	mannan-binding lectin serine peptidase 1	Masp1	BB477214	1.16582
1455239_at	interferon induced transmembrane protein 10	Ifitm10	BM116861	1.16479
1433967_at	BPI fold containing family B, member 9B	Bpifb9b	AI413838	1.16326
1416396_at	sorting nexin 4	Snx4	NM_080557	1.16072
1452651_a_at	myosin, light polypeptide 1	Myl1	AK003182	1.15972
1446405_at	K(lysine) acetyltransferase 6A	Kat6a	AW555391	1.15946
1425032_at	secretoglobin, family 2B, member 27	Scgb2b27	BC024677	1.15667
1451318_a_at	predicted gene 11787 /// Yamaguchi sarcoma viral (v-yes-1) oncogene homolog	Gm11787 /// Lyn	M57697	1.15649
1434673_at	G protein-coupled receptor 22	Gpr22	BB429977	1.15571
1460107_at	family with sequence similarity 154, member B	Fam154b	BB449058	1.15401
1422903_at	lymphocyte antigen 86	Ly86	NM_010745	1.15194
1457774_at	nucleoside-triphosphatase, cancer-related	Ntpcr	BB528542	1.1512
1445318_at	kelch-like 4	Klhl4	BM251136	1.14961
1418051_at	Eph receptor B6	Ephb6	NM_007680	1.14814
1439909_at	zinc finger protein 521	Zfp521	BE133660	1.14773
1452205_x_at	T-cell receptor beta-2 chain C region-like /// T cell receptor beta, joining region /// T cell receptor beta, variable 1	LOC665506 /// Tcrb-J /// Trbv1	X67128	1.14587
1427747_a_at	lipocalin 2	Lcn2	X14607	1.14467
1432710_at	RIKEN cDNA 4930505O19 gene	4930505O19Rik	AK015710	1.14441
1450065_at	adenylate cyclase 7	Adcy7	NM_007406	1.14405
1420380_at	chemokine (C-C motif) ligand 2	Ccl2	AF065933	1.14323
1424335_at	phosphopantothenoylcysteine decarboxylase	Ppcdc	BB329391	1.14267
1454556_at	RIKEN cDNA 2700057C20 gene	2700057C20Rik	AK012449	1.14144
1422286_a_at	TGFB-induced factor homeobox 1	Tgif1	NM_009372	1.13838
1431425_a_at	regulation of nuclear pre-mRNA domain containing 2	Rprd2	AK015972	1.13836
1433203_at	RIKEN cDNA 6030400A10 gene	6030400A10Rik	AK020045	1.13771
1435306_a_at	kinesin family member 11	Kif11	BM234447	1.13699
1422740_at	tumor necrosis factor receptor superfamily, member 21	Tnfrsf21	BG972377	1.13687
1439033_at	zinc finger, CCHC domain containing 7	Zcchc7	AV341907	1.13622
1456145_at	deleted in lymphocytic leukemia, 2	Dleu2	AA189481	1.13519
1443415_at	RIKEN cDNA 4931432P07 gene	4931432P07Rik	BB188646	1.1342
1429934_at	RIKEN cDNA 4930502E18 gene	4930502E18Rik	AK015678	1.13345
1439764_s_at	insulin-like growth factor 2 mRNA binding protein 2	Igf2bp2	BB098431	1.13333
1449265_at	caspase 1	Casp1	BC008152	1.13304
1452948_at	tumor necrosis factor, alpha-induced protein 8-like 2	Tnfaip8l2	AK007540	1.13284
1444312_at	solute carrier family 22 (organic anion/cation transporter), member 15	Slc22a15	BB017021	1.13215
1438514_at	NPC1-like 1	Npc1l1	AV377091	1.1317
1449280_at	endothelial cell-specific molecule 1	Esm1	BC020038	1.13074
1427930_at	pyridoxal (pyridoxine, vitamin B6) kinase	Pdxk	BG063905	1.13034
1430847_a_at	cAMP responsive element modulator	Crem	AK015641	1.12922
1460251_at	Fas (TNF receptor superfamily member 6)	Fas	NM_007987	1.12922
1438855_x_at	tumor necrosis factor, alpha-induced protein 2	Tnfaip2	BB233088	1.12913
1437644_at	UDP-Gal:betaGlcNAc beta 1,3-galactosyltransferase, polypeptide 2	B3galt2	BB083643	1.1281
1417457_at	CDC28 protein kinase regulatory subunit 2	Cks2	NM_025415	1.12801
1460188_at	protein tyrosine phosphatase, non-receptor type 6	Ptpn6	NM_013545	1.12694
1422088_at	v-myc myelocytomatosis viral oncogene homolog 1, lung carcinoma derived (avian)	Mycl1	BI687857	1.12435
1436996_x_at	lysozyme 1	Lyz1	AV066625	1.12378
1439426_x_at	lysozyme 1	Lyz1	AV058500	1.12022
1455192_at	transmembrane protein 198	Tmem198	BB385366	1.12319
1422612_at	hexokinase 2	Hk2	NM_013820	1.122
1450753_at	natural killer cell group 7 sequence	Nkg7	NM_024253	1.12133
1455660_at	colony stimulating factor 2 receptor, beta, low-affinity (granulocyte-macrophage)	Csf2rb	BB769628	1.12014
1439283_at	oxysterol binding protein-like 9	Osbpl9	BG066184	1.11979
1424754_at	membrane-spanning 4-domains, subfamily A, member 7	Ms4a7	BC024402	1.11946
1448182_a_at	CD24a antigen	Cd24a	NM_009846	1.11875
1416034_at	CD24a antigen	Cd24a	NM_009846	1.10145
1428420_a_at	exocyst complex component 3-like 4	Exoc3l4	AK005443	1.11386
1425087_at	huntingtin interacting protein K	Hypk	BC021588	1.10986
1433885_at	IQ motif containing GTPase activating protein 2	Iqgap2	BM240173	1.10923
1460437_at	cytohesin 4	Cyth4	AK010908	1.10564
1418989_at	cathepsin E	Ctse	NM_007799	1.10541
1442382_at	microtubule associated serine/threonine kinase family member 4	Mast4	BI714055	1.1029
1437079_at	solute carrier family 18 (vesicular monoamine), member 2	Slc18a2	AV334638	1.10247
1419599_s_at	membrane-spanning 4-domains, subfamily A, member 6D	Ms4a6d	NM_026835	1.10116
1440518_at	predicted gene 13139	Gm13139	AI666798	1.1002
1441056_at	ubiquitin specific peptidase 3	Usp3	BM206593	1.09665
1421366_at	C-type lectin domain family 5, member a	Clec5a	NM_021364	1.09641
1451853_at	fukutin	Fktn	AB077384	1.09618
1457064_at	RIKEN cDNA D030002E05 gene	D030002E05Rik	BB469078	1.09438
1420361_at	solute carrier family 11 (proton-coupled divalent metal ion transporters), member 1	Slc11a1	NM_013612	1.09384
1425544_at	pleckstrin homology domain containing, family A member 5	Plekha5	BG067450	1.09292
1432200_at	RIKEN cDNA C030044M21 gene	C030044M21Rik	AK021148	1.09252
1429444_at	RAS-like, family 11, member A	Rasl11a	AK004371	1.09055
1444441_at	Rap guanine nucleotide exchange factor (GEF)-like 1	Rapgefl1	AW490909	1.08963
1442243_at	period circadian clock 3	Per3	BB476794	1.08955
1439063_at	additional sex combs like 2 (Drosophila)	Asxl2	BM231855	1.08719
1460245_at	killer cell lectin-like receptor, subfamily D, member 1	Klrd1	NM_010654	1.08708
1428733_at	guanine nucleotide binding protein (G protein), gamma transducing activity polypeptide 2	Gngt2	AK010554	1.08575
1427963_s_at	retinol dehydrogenase 9	Rdh9	BE979765	1.08574
1454268_a_at	cytochrome b-245, alpha polypeptide	Cyba	AK018713	1.08545
1439696_at	nuclear receptor subfamily 2, group C, member 2	Nr2c2	BB210596	1.08524
1457662_x_at	thiamine pyrophosphokinase	Tpk1	BB487918	1.08464
1442798_x_at	hexokinase 3	Hk3	BB324660	1.08394
1455271_at	predicted gene 13889	Gm13889	BB560177	1.08151
1425474_a_at	vacuolar protein sorting 39 (yeast)	Vps39	BC007479	1.08125
1442750_at	UDP-GalNAc:betaGlcNAc beta 1,3-galactosaminyltransferase, polypeptide 2	B3galnt2	BG067768	1.0807
1456472_at	armadillo repeat containing 4	Armc4	AV256009	1.07923
1428065_at	solute carrier family 44, member 2	Slc44a2	AK003942	1.07556
1448124_at	glucuronidase, beta	Gusb	NM_010368	1.07355
1421408_at	immunoglobulin superfamily, member 6	Igsf6	NM_030691	1.07342
1438513_at	TatD DNase domain containing 1	Tatdn1	BM238900	1.07279
1429697_at	IZUMO family member 2	Izumo2	AK006268	1.07246
1449949_a_at	coxsackie virus and adenovirus receptor	Cxadr	U90715	1.07166
1431173_at	family with sequence similarity 53, member B	Fam53b	AK020830	1.07155
1433678_at	phospholipase D family, member 4	Pld4	BB210623	1.06981
1437129_at	meningioma expressed antigen 5 (hyaluronidase)	Mgea5	BB555250	1.06701
1453952_at	RIKEN cDNA 4930572G02 gene	4930572G02Rik	AK016278	1.0669
1449937_at	endonuclease, polyU-specific	Endou	AI528824	1.06585
1435917_at	OCIA domain containing 2	Ociad2	BM937735	1.06568
1447779_x_at	DEAD (Asp-Glu-Ala-Asp) box polypeptide 39B	Ddx39b	BB145254	1.06558
1425060_s_at	CAP-GLY domain containing linker protein 1	Clip1	BG969810	1.06556
1460180_at	hexosaminidase B	Hexb	NM_010422	1.06466
1449641_at	adenosine kinase	Adk	AI508733	1.0628
1450651_at	myosin X	Myo10	AV297945	1.0627
1434980_at	phosphoinositide-3-kinase, regulatory subunit 5, p101	Pik3r5	AV230647	1.06237
1433286_at	RIKEN cDNA 4833417J16 gene	4833417J16Rik	AK014715	1.06177
1439067_at	leukocyte-associated Ig-like receptor 1	Lair1	BB667693	1.05996
1454281_at	exportin 7	Xpo7	BB612890	1.05947
1422894_at	Scm-like with four mbt domains 1	Sfmbt1	AV214764	1.05879
1449858_at	CD86 antigen	Cd86	NM_019388	1.05828
1430903_at	RIKEN cDNA 4933416O17 gene	4933416O17Rik	AK016836	1.05819
1451161_a_at	EGF-like module containing, mucin-like, hormone receptor-like sequence 1	Emr1	U66888	1.05699
1430166_at	RIKEN cDNA 1700042D18 gene	1700042D18Rik	AV045291	1.05585
1443757_x_at	ankyrin repeat and zinc finger domain containing 1 /// galactosidase, beta 1-like	Ankzf1 /// Glb1l	BB518847	1.05472
1437072_at	Rho GTPase activating protein 25	Arhgap25	BM241218	1.05442
1424965_at	leupaxin	Lpxn	BC026563	1.05372
1456696_x_at	RMI1, RecQ mediated genome instability 1, homolog (S. cerevisiae)	Rmi1	BE686864	1.0522
1418652_at	chemokine (C-X-C motif) ligand 9	Cxcl9	NM_008599	1.04823
1427512_a_at	laminin, alpha 3	Lama3	X84014	1.0448
1419178_at	CD3 antigen, gamma polypeptide	Cd3g	M58149	1.04479
1436402_at	deoxyhypusine hydroxylase/monooxygenase	Dohh	BG292769	1.04255
1435830_a_at	RIKEN cDNA 5430435G22 gene	5430435G22Rik	AV293314	1.04154
1437775_at	dihydrolipoamide S-succinyltransferase (E2 component of 2-oxo-glutarate complex)	Dlst	BB343361	1.04055
1432839_at	RIKEN cDNA 6430598H11 gene	6430598H11Rik	BM114929	1.03981
1439677_at	epilepsy, progressive myoclonic epilepsy, type 2 gene alpha	Epm2a	BB230023	1.03976
1451905_a_at	myxovirus (influenza virus) resistance 1	Mx1	M21039	1.03916
1447551_x_at	latrophilin 3	Lphn3	BB274232	1.03813
1416382_at	cathepsin C	Ctsc	NM_009982	1.03731
1432465_at	RIKEN cDNA 4933414I06 gene	4933414I06Rik	AK016812	1.03657
1426063_a_at	GTP binding protein (gene overexpressed in skeletal muscle)	Gem	U10551	1.03531
1438216_at	ras responsive element binding protein 1	Rreb1	BG143502	1.03519
1434815_a_at	mitogen-activated protein kinase-activated protein kinase 3	Mapkapk3	AI451985	1.0341
1457335_at	predicted gene, 16794	Gm16794	BB209100	1.03329
1426026_at	PRP6 pre-mRNA splicing factor 6 homolog (yeast)	Prpf6	BC025030	1.03195
1424524_at	DNA-damage regulated autophagy modulator 1	Dram1	BC021433	1.0318
1444233_at	G protein-coupled receptor 132	Gpr132	BB208670	1.03141
1458882_at	serine (or cysteine) peptidase inhibitor, clade B, member 8	Serpinb8	BB049357	1.02894
1459857_at	ubiquitin specific peptidase 32	Usp32	BG071170	1.02663
1441887_x_at	predicted gene 6377	Gm6377	BB548587	1.0266
1424866_at	ubiquitin specific peptidase 43	Usp43	BC021474	1.02069
1446847_at	coiled-coil domain containing 88C	Ccdc88c	BB476065	1.02006
1418251_at	tubby-like protein 3	Tulp3	NM_011657	1.01935
1458914_at	Era (G-protein)-like 1 (E. coli)	Eral1	BM220233	1.01774
1443713_at	cell adhesion molecule with homology to L1CAM	Chl1	BB377952	1.01473
1418641_at	lymphocyte cytosolic protein 2	Lcp2	BC006948	1.01262
1451206_s_at	cytohesin 1 interacting protein	Cytip	BC007144	1.01242
1448698_at	cyclin D1	Ccnd1	NM_007631	1.01081
1457802_at	RIKEN cDNA B930012P20 gene	B930012P20Rik	AW545180	1.01011
1428104_at	TPX2, microtubule-associated protein homolog (Xenopus laevis)	Tpx2	AK011311	1.00967
1455946_x_at	thymosin, beta 10	Tmsb10	AV148480	1.00934
1427393_at	coagulation factor IX	F9	M23109	1.00882
1455595_at	UDP glucuronosyltransferase 2 family, polypeptide B36	Ugt2b36	AW111403	1.00829
1455290_at	zinc and ring finger 2	Znrf2	BG071922	1.00559
1440311_at	sorbin and SH3 domain containing 1	Sorbs1	BB259710	1.00454
1436620_at	centrosomal protein 95	Cep95	BQ173899	1.00408
1431610_at	RIKEN cDNA 5330439A09 gene	5330439A09Rik	AK019937	1.00373
1433810_x_at	DEAD (Asp-Glu-Ala-Asp) box polypeptide 5	Ddx5	AW536527	1.0006
1436450_at	RNA binding protein, fox-1 homolog (C. elegans) 3	Rbfox3	BE945919	-1
1443783_x_at	histocompatibility 2, class II antigen A, alpha	H2-Aa	AV086906	-1.00113
1427277_at	sine oculis-related homeobox 1	Six1	BB137929	-1.00163
1456899_at	RIKEN cDNA 1500004F05 gene	1500004F05Rik	AV045829	-1.00204
1418877_at	forkhead box D1	Foxd1	BB662927	-1.00278
1424848_at	potassium large conductance calcium-activated channel, subfamily M, alpha member 1	Kcnma1	U09383	-1.0037
1435457_at	PDZ domain containing 4	Pdzd4	BE947500	-1.00406
1426231_at	vitrin	Vit	AF454755	-1.00459
1442810_x_at	sodium channel, voltage-gated, type IX, alpha	Scn9a	BB452274	-1.00486
1458472_at	regulatory associated protein of MTOR, complex 1	Rptor	BB827636	-1.00755
1425313_at	calcium response factor	Carf	AF454947	-1.00766
1416957_at	POU domain, class 2, associating factor 1	Pou2af1	NM_011136	-1.00767
1458163_at	zinc finger protein 941	Zfp941	AV328953	-1.0078
1426930_at	CUGBP, Elav-like family member 4	Celf4	AV327653	-1.00853
1438300_at	CDKN2A interacting protein	Cdkn2aip	BB371618	-1.0088
1434350_at	cysteine-serine-rich nuclear protein 1	Csrnp1	BG070296	-1.00944
1420848_at	suppressor of fused homolog (Drosophila)	Sufu	AJ308624	-1.01033
1429372_at	SRY-box containing gene 11	Sox11	BM508495	-1.01105
1455238_at	melanoma associated antigen (mutated) 1-like 1	Mum1l1	BB103233	-1.01126
1450047_at	heparan sulfate 6-O-sulfotransferase 2	Hs6st2	AW536432	-1.01322
1416542_at	PHD finger protein 1	Phf1	NM_009343	-1.01359
1447825_x_at	protocadherin 8	Pcdh8	BB076893	-1.01359
1438382_x_at	upregulator of cell proliferation	Urgcp	BB113834	-1.01411
1427280_at	sodium channel, voltage-gated, type II, alpha 1	Scn2a1	AV338343	-1.0147
1441082_at	Down syndrome cell adhesion molecule	Dscam	BE947485	-1.01504
1447598_x_at	polymerase (RNA) I polypeptide A	Polr1a	BB498629	-1.01601
1452642_at	predicted gene, 17546	Gm17546	BE372017	-1.01611
1435891_x_at	RIKEN cDNA 2610021A01 gene	2610021A01Rik	BQ175465	-1.01649
1457051_at	tripartite motif-containing 27	Trim27	AV322565	-1.01664
1451708_at	G protein-coupled receptor 33	Gpr33	AF045766	-1.0179
1450109_s_at	ATP-binding cassette, sub-family C (CFTR/MRP), member 2	Abcc2	NM_013806	-1.01963
1428203_at	gamma-aminobutyric acid (GABA) A receptor, subunit beta 2	Gabrb2	AI844535	-1.01979
1431769_at	RIKEN cDNA 2210406O10 gene	2210406O10Rik	AK008838	-1.01981
1421175_at	myelin transcription factor 1-like	Myt1l	NM_008666	-1.02
1434866_x_at	carnitine palmitoyltransferase 1a, liver	Cpt1a	BB021753	-1.0202
1439620_at	carbonic anhydrase 13	Car13	AI326425	-1.02277
1425846_a_at	calneuron 1	Caln1	AF282251	-1.023
1441276_at	protein tyrosine phosphatase, receptor type, K	Ptprk	AV174021	-1.02359
1452631_at	RUN and FYVE domain-containing 2	Rufy2	AI852705	-1.02371
1455272_at	glutamate receptor, metabotropic 5	Grm5	BB429139	-1.02513
1421077_at	SERTA domain containing 3	Sertad3	BM124141	-1.02795
1455714_at	V-set and transmembrane domain containing 2-like	Vstm2l	BQ174072	-1.02848
1430587_at	neuroblastoma amplified sequence	Nbas	AK016918	-1.02884
1438540_at	collagen, type XXV, alpha 1	Col25a1	AV328325	-1.03036
1418733_at	twist basic helix-loop-helix transcription factor 1	Twist1	NM_011658	-1.03053
1421218_at	butyrylcholinesterase	Bche	NM_009738	-1.03127
1418570_at	nicastrin	Ncstn	BC019998	-1.03188
1431275_at	chromatin assembly factor 1, subunit B (p60)	Chaf1b	BB851263	-1.03207
1443942_at	GA repeat binding protein, beta 2	Gabpb2	BF318475	-1.03315
1448661_at	phospholipase C, beta 3	Plcb3	NM_008874	-1.03458
1416753_at	protein kinase, cAMP dependent regulatory, type I beta	Prkar1b	NM_008923	-1.03508
1430149_at	NADH dehydrogenase (ubiquinone) 1 alpha subcomplex, 3	Ndufa3	AA060162	-1.03519
1460365_a_at	dynamin 1	Dnm1	L31397	-1.03572
1418916_a_at	secreted phosphoprotein 2	Spp2	NM_029269	-1.0361
1433070_at	RIKEN cDNA 5830433M15 gene	5830433M15Rik	AK017968	-1.03714
1416098_at	synaptogyrin 3	Syngr3	NM_011522	-1.03788
1453614_a_at	nuclear factor, erythroid derived 2, like 3	Nfe2l3	AK017278	-1.03829
1425107_a_at	leukemia inhibitory factor receptor	Lifr	D17444	-1.03871
1425005_at	killer cell lectin-like receptor subfamily C, member 1	Klrc1	AF106008	-1.04012
1436096_at	muskelin 1, intracellular mediator containing kelch motifs	Mkln1	BB765910	-1.04018
1455890_x_at	predicted gene 5802	Gm5802	BB709603	-1.04137
1415894_at	ectonucleotide pyrophosphatase/phosphodiesterase 2	Enpp2	BC003264	-1.04154
1459881_at	fibrillarin-like 1	Fbll1	AI595406	-1.04251
1437168_at	serine/arginine-rich splicing factor 12	Srsf12	BB335578	-1.04351
1453571_at	DEP domain containing MTOR-interacting protein	Deptor	BB324973	-1.04353
1421106_at	jagged 1	Jag1	AA880220	-1.04404
1435604_at	tripartite motif-containing 37	Trim37	BM941778	-1.04434
1451928_a_at	RAD18 homolog (S. cerevisiae)	Rad18	BC011120	-1.04665
1426018_a_at	SRY-box containing gene 6	Sox6	D61689	-1.04744
1432424_at	RIKEN cDNA 4930505H01 gene	4930505H01Rik	AK015703	-1.04785
1449291_a_at	discoidin, CUB and LCCL domain containing 1	Dcbld1	AK014521	-1.04802
1428813_a_at	calcyon neuron-specific vesicular protein	Caly	AK003400	-1.04858
1449832_at	RIKEN cDNA 1700091H14 gene /// predicted gene 8068	1700091H14Rik /// Gm8068	NM_028570	-1.05266
1441918_x_at	serine (or cysteine) peptidase inhibitor, clade B, member 6e	Serpinb6e	BB141228	-1.05281
1418156_at	potassium voltage-gated channel, Isk-related subfamily, gene 4	Kcne4	NM_021342	-1.0535
1455937_at	leucine rich repeat transmembrane neuronal 4	Lrrtm4	BB085030	-1.05368
1443369_at	von Willebrand factor A domain containing 5B2	Vwa5b2	BB392984	-1.05485
1459430_at	G protein-coupled receptor 158	Gpr158	BB429778	-1.05485
1447604_at	cDNA sequence BC053393	BC053393	AI605402	-1.05526
1418278_at	apolipoprotein C-III	Apoc3	BC021776	-1.05606
1452456_at	nuclear receptor interacting protein 2	Nrip2	BE653335	-1.05665
1454565_at	RIKEN cDNA C030046M01 gene	C030046M01Rik	AK021154	-1.05683
1436821_at	phosphatidylinositol-specific phospholipase C, X domain containing 3	Plcxd3	BB293136	-1.0574
1416354_at	RNA binding motif protein, X chromosome	Rbmx	NM_011252	-1.05754
1425110_at	sortilin-related VPS10 domain containing receptor 3	Sorcs3	AK018111	-1.05772
1423229_at	inositol polyphosphate-5-phosphatase E	Inpp5e	BM217803	-1.05782
1433108_at	T cell receptor beta, variable 1	Trbv1	AK018014	-1.05828
1437848_x_at	ADP-dependent glucokinase	Adpgk	BB490673	-1.05867
1432599_at	RIKEN cDNA 2610301H18 gene	2610301H18Rik	AK011956	-1.05887
1439607_at	solute carrier family 7 (cationic amino acid transporter, y+ system), member 14	Slc7a14	AI429745	-1.05948
1455034_at	nuclear receptor subfamily 4, group A, member 2	Nr4a2	BB703394	-1.06
1435827_at	RIKEN cDNA 4933404O12 gene	4933404O12Rik	BB501711	-1.06387
1426766_at	RIKEN cDNA 6330403K07 gene	6330403K07Rik	AK018106	-1.06421
1416776_at	crystallin, mu	Crym	NM_016669	-1.06424
1428741_at	ELAV (embryonic lethal, abnormal vision, Drosophila)-like 4 (Hu antigen D)	Elavl4	AK013588	-1.06717
1457311_at	calcium/calmodulin-dependent protein kinase II alpha	Camk2a	AW490258	-1.06861
1418314_a_at	RNA binding protein, fox-1 homolog (C. elegans) 1	Rbfox1	NM_021477	-1.07
1458191_at	forkhead box P2	Foxp2	BB459757	-1.07011
1420307_a_at	phosphatidylinositol transfer protein, beta	Pitpnb	BG975479	-1.07072
1442142_at	RIKEN cDNA 2700050L05 gene	2700050L05Rik	BB480651	-1.07125
1449239_at	ring finger protein 138, retrogene 1	Rnf138rt1	NM_028842	-1.07293
1418858_at	aldehyde oxidase 3	Aox3	NM_023617	-1.07365
1436579_s_at	intersectin 1 (SH3 domain protein 1A)	Itsn1	AI839402	-1.07433
1459839_x_at	BTB (POZ) domain containing 11	Btbd11	BB230894	-1.07544
1419021_at	mcf.2 transforming sequence	Mcf2	NM_133197	-1.07582
1448920_at	zinc finger with KRAB and SCAN domains 6	Zkscan6	NM_026107	-1.07629
1425862_a_at	phosphatidylinositol 3-kinase, C2 domain containing, alpha polypeptide	Pik3c2a	U52193	-1.07758
1447584_s_at	myc target 1	Myct1	AI642973	-1.07955
1458849_at	N-acylsphingosine amidohydrolase 2	Asah2	BB234186	-1.07994
1440803_x_at	tachykinin receptor 3	Tacr3	BB498416	-1.08016
1435038_s_at	AP2 associated kinase 1	Aak1	AU067724	-1.08296
1440197_at	GLTSCR1-like	Gltscr1l	AV273134	-1.0832
1452090_a_at	olfactomedin 3	Olfm3	BB667895	-1.08367
1447070_at	eukaryotic translation initiation factor 4H	Eif4h	AU018978	-1.08409
1436329_at	early growth response 3	Egr3	AV346607	-1.08455
1417089_a_at	creatine kinase, mitochondrial 1, ubiquitous	Ckmt1	NM_009897	-1.08627
1438987_at	family with sequence similarity 71, member D	Fam71d	AV044525	-1.08718
1421935_at	ribosomal protein S20	Rps20	BG070206	-1.08774
1430877_at	RIKEN cDNA 8030425K09 gene	8030425K09Rik	BE955795	-1.08832
1425767_a_at	sine oculis-related homeobox 4	Six4	D50416	-1.08855
1455632_at	guanine nucleotide binding protein (G protein), beta 5	Gnb5	BE446953	-1.08948
1421986_at	eukaryotic translation initiation factor 4E member 2	Eif4e2	AI449084	-1.08969
1433377_at	RIKEN cDNA 5830445D09 gene	5830445D09Rik	AK017990	-1.09394
1456755_at	trafficking protein, kinesin binding 1	Trak1	AI467545	-1.09436
1429589_at	glutamic acid decarboxylase 2	Gad2	BB131853	-1.09549
1422117_s_at	KH domain containing, RNA binding, signal transduction associated 2	Khdrbs2	NM_133235	-1.09782
1430553_at	V-set and immunoglobulin domain containing 1	Vsig1	AV268106	-1.09827
1440961_at	RIKEN cDNA 9130604C24 gene	9130604C24Rik	BB546060	-1.09895
1458318_at	RIKEN cDNA 3110047M12 gene	3110047M12Rik	BB164159	-1.09937
1423172_at	N-ethylmaleimide sensitive fusion protein attachment protein beta	Napb	BB147418	-1.1
1433607_at	cerebellin 4 precursor protein	Cbln4	AV343573	-1.10102
1453791_at	RIKEN cDNA C130071C03 gene	C130071C03Rik	BB648310	-1.1014
1457072_at	B cell CLL/lymphoma 11A (zinc finger protein)	Bcl11a	BF731393	-1.1018
1448179_at	upregulated during skeletal muscle growth 5	Usmg5	BC024355	-1.102
1439042_at	adenylate cyclase activating polypeptide 1 receptor 1	Adcyap1r1	BB427884	-1.10322
1444737_at	DNA segment, Chr 2, Wayne State University 107, expressed	D2Wsu107e	BG063050	-1.10445
1440370_at	ATP-binding cassette, sub-family A (ABC1), member 13	Abca13	BB277120	-1.10462
1439843_at	calcium/calmodulin-dependent protein kinase IV	Camk4	AI840829	-1.10537
1427481_a_at	ATPase, Na+/K+ transporting, alpha 3 polypeptide	Atp1a3	BC027114	-1.10558
1447635_at	protein kinase, cAMP dependent regulatory, type I, alpha	Prkar1a	BB410911	-1.1083
1422172_x_at	RIKEN cDNA 2810408B13 gene	2810408B13Rik	NM_029583	-1.10833
1417003_at	RIKEN cDNA 0610012G03 gene	0610012G03Rik	BC021536	-1.11034
1459749_s_at	FAT tumor suppressor homolog 4 (Drosophila)	Fat4	BB536078	-1.11212
1438884_at	shisa homolog 3 (Xenopus laevis)	Shisa3	AV277495	-1.11257
1421703_at	zinc finger protein 59	Zfp59	NM_011762	-1.11351
1456998_at	DNA binding protein with his-thr domain	Dbpht2	AU023363	-1.11371
1424367_a_at	homer homolog 2 (Drosophila)	Homer2	AB017136	-1.11408
1420955_at	visinin-like 1	Vsnl1	NM_012038	-1.11414
1438854_x_at	phosphatidylinositol transfer protein, membrane-associated 1	Pitpnm1	BB095454	-1.11415
1458446_at	RIKEN cDNA 3222401L13 gene	3222401L13Rik	BB524874	-1.11547
1416561_at	glutamate decarboxylase 1	Gad1	AF326547	-1.11606
1439618_at	phosphodiesterase 10A	Pde10a	AI448308	-1.11899
1456934_at	calbindin 1	Calb1	BB177770	-1.12
1448738_at	calbindin 1	Calb1	BB246032	-1.12074
1430080_at	ficolin B	Fcnb	AK010913	-1.1208
1448598_at	matrix metallopeptidase 17	Mmp17	NM_011846	-1.12179
1425693_at	Braf transforming gene	Braf	M64429	-1.12417
1429215_at	RIKEN cDNA 2310058N22 gene	2310058N22Rik	BQ175646	-1.12529
1451674_at	solute carrier family 12, member 5	Slc12a5	BF468072	-1.12541
1459760_at	NADH dehydrogenase (ubiquinone) Fe-S protein 4	Ndufs4	BE852624	-1.12548
1441921_x_at	estrogen related receptor, beta	Esrrb	BB386239	-1.12651
1459299_at	myosin IIIB	Myo3b	AV381193	-1.12654
1458028_at	LYR motif containing 9	Lyrm9	BQ175436	-1.12749
1437147_at	gamma-aminobutyric acid (GABA) A receptor, subunit gamma 2	Gabrg2	AV348821	-1.12781
1420533_at	guanylate cyclase 1, soluble, alpha 3	Gucy1a3	AK004815	-1.12871
1447550_at	predicted gene 8350 /// zinc finger protein 644	Gm8350 /// Zfp644	BB545511	-1.12958
1458067_at	family with sequence similarity 179, member B	Fam179b	BG066116	-1.12958
1425356_at	zinc finger protein 142	Zfp142	AF332092	-1.12978
1455766_at	gamma-aminobutyric acid (GABA) A receptor, subunit alpha 1	Gabra1	BE945884	-1.13
1456427_at	glycoprotein Ib, beta polypeptide	Gp1bb	BE988990	-1.13146
1431236_at	serine/threonine kinase 32B	Stk32b	BB387845	-1.13415
1457841_at	predicted gene, 20362	Gm20362	BG067993	-1.13417
1427018_at	translin-associated factor X (Tsnax) interacting protein 1	Tsnaxip1	AK006041	-1.13581
1431904_at	RIKEN cDNA 4933427G17 gene	4933427G17Rik	AK016951	-1.13618
1437936_at	coiled-coil domain containing 160	Ccdc160	AI428240	-1.1404
1444084_at	proline rich Gla (G-carboxyglutamic acid) 4 (transmembrane)	Prrg4	BB175323	-1.14196
1418768_at	optic atrophy 1	Opa1	BC025160	-1.14374
1456247_x_at	proteolipid protein 2	Plp2	AV166926	-1.14472
1444725_at	microtubule associated serine/threonine kinase-like	Mastl	BG072383	-1.1458
1429268_at	RIKEN cDNA 2610318N02 gene	2610318N02Rik	AK012048	-1.14671
1451468_s_at	exportin 5	Xpo5	AF343581	-1.14713
1453486_a_at	signal peptide, CUB domain, EGF-like 2	Scube2	BI133839	-1.14728
1450750_a_at	nuclear receptor subfamily 4, group A, member 2	Nr4a2	NM_013613	-1.14916
1457092_at	family with sequence similarity 19, member A1	Fam19a1	AW121549	-1.14942
1419971_s_at	solute carrier family 35, member A5	Slc35a5	C86506	-1.15
1422202_at	thyroid hormone receptor beta	Thrb	NM_009380	-1.15072
1423984_a_at	homeobox protein Meis3-like /// Meis homeobox 3	LOC100046899 /// Meis3	BC003762	-1.15294
1443143_at	fibronectin leucine rich transmembrane protein 1	Flrt1	BB039519	-1.15406
1431308_at	ankyrin repeat domain 33B	Ankrd33b	BF783162	-1.15487
1428376_at	RIKEN cDNA 4932415G12 gene	4932415G12Rik	AK015136	-1.15506
1418053_at	synuclein, beta	Sncb	NM_033610	-1.15567
1421882_a_at	ELAV (embryonic lethal, abnormal vision, Drosophila)-like 2 (Hu antigen B)	Elavl2	BB105998	-1.15652
1435218_at	RasGEF domain family, member 1A	Rasgef1a	BI134758	-1.15693
1437937_at	chemokine binding protein 2	Ccbp2	AV220666	-1.15736
1454303_at	epsin 2	Epn2	BB626346	-1.15804
1460527_at	RIKEN cDNA 4933407C09 gene	4933407C09Rik	AK016713	-1.15935
1418648_at	EGL nine homolog 3 (C. elegans)	Egln3	BB284358	-1.15993
1436738_at	PIF1 5'-to-3' DNA helicase homolog (S. cerevisiae)	Pif1	AV094878	-1.16048
1425256_a_at	DIX domain containing 1	Dixdc1	BC024834	-1.16078
1428923_at	protein phosphatase 1, regulatory (inhibitor) subunit 3G	Ppp1r3g	AK005570	-1.1626
1432971_at	RIKEN cDNA 4921518B13 gene	4921518B13Rik	AK014916	-1.16297
1435332_at	5-hydroxytryptamine (serotonin) receptor 7	Htr7	BQ175864	-1.16319
1453631_at	syntaxin 8	Stx8	AK011376	-1.16936
1456016_x_at	cDNA sequence BC005624	BC005624	BB310974	-1.17006
1435663_at	estrogen receptor 1 (alpha)	Esr1	AI646838	-1.17051
1444031_at	calcium/calmodulin-dependent protein kinase II, delta	Camk2d	BB218576	-1.17052
1450046_at	transmembrane protein 59	Tmem59	NM_019801	-1.17451
1442113_at	RIKEN cDNA 5330417C22 gene	5330417C22Rik	BB183350	-1.17738
1436134_at	sodium channel, voltage-gated, type II, beta	Scn2b	BQ175340	-1.18068
1455267_at	estrogen-related receptor gamma	Esrrg	BM120846	-1.18186
1429983_at	RIKEN cDNA 2010002M09 gene	2010002M09Rik	AK008051	-1.18451
1419565_a_at	zinc finger protein X-linked	Zfx	BB283590	-1.18466
1434912_at	resistance to inhibitors of cholinesterase 3 homolog (C. elegans)	Ric3	BB545971	-1.18673
1454296_at	RIKEN cDNA 4631402F24 gene	4631402F24Rik	AA739023	-1.18692
1441380_at	tetratricopeptide repeat domain 39C	Ttc39c	BB044461	-1.1883
1432366_at	RIKEN cDNA 4930447K03 gene	4930447K03Rik	AK015408	-1.19019
1420557_at	Eph receptor A5	Epha5	NM_007937	-1.19122
1455882_x_at	von Willebrand factor C domain containing 2	Vwc2	BB313865	-1.19198
1450293_at	melanoma antigen, family B, 3	Mageb3	AF311316	-1.19259
1434640_at	neurensin 2	Nrsn2	BF463917	-1.19312
1433026_at	thymopoietin	Tmpo	AK018061	-1.19315
1440313_at	fucosidase, alpha-L- 2, plasma	Fuca2	BB773379	-1.19391
1455185_s_at	PHD finger protein 16	Phf16	BG064477	-1.1954
1439152_at	methenyltetrahydrofolate synthetase domain containing	Mthfsd	BE985292	-1.19593
1429147_at	growth arrest specific 2	Gas2	BF011349	-1.19697
1429224_at	paraneoplastic antigen MA1	Pnma1	AK017476	-1.19775
1446802_at	ATX1 (antioxidant protein 1) homolog 1 (yeast)	Atox1	BM210947	-1.19797
1452444_at	N-ethylmaleimide sensitive fusion protein attachment protein beta	Napb	AU067119	-1.20117
1430208_at	keratin 42	Krt42	AK019115	-1.2017
1435370_a_at	carboxylesterase 1D	Ces1d	AI315015	-1.2022
1420765_a_at	forkhead box P3	Foxp3	NM_054039	-1.20487
1452144_a_at	mitochondrial ribosomal protein L44	Mrpl44	AK007652	-1.20527
1458667_at	ninein-like	Ninl	AV266695	-1.20602
1458431_at	eukaryotic translation initiation factor 4, gamma 2	Eif4g2	BB159664	-1.21034
1422073_a_at	cadherin, EGF LAG seven-pass G-type receptor 2 (flamingo homolog, Drosophila)	Celsr2	AB028499	-1.21109
1421434_at	dynein, axonemal, heavy chain 5	Dnah5	NM_133365	-1.21245
1447820_x_at	carnitine palmitoyltransferase 2	Cpt2	AV236319	-1.21651
1423353_at	cysteine-rich secretory protein LCCL domain containing 1	Crispld1	BE693025	-1.21703
1431231_at	histone cluster 1, H3f	Hist1h3f	AK010121	-1.21802
1438944_at	RIKEN cDNA 1700007J24 gene	1700007J24Rik	AV206400	-1.21802
1440655_at	SH3-domain GRB2-like (endophilin) interacting protein 1	Sgip1	BB076281	-1.22362
1441302_at	uncharacterized LOC100502835	LOC100502835	BB270688	-1.22385
1426204_a_at	opioid receptor-like 1	Oprl1	AF043276	-1.22539
1424547_at	carbonic anhydrase 10	Car10	BC017606	-1.22572
1450723_at	ISL1 transcription factor, LIM/homeodomain	Isl1	BQ176915	-1.22599
1435640_x_at	RIKEN cDNA A130040M12 gene	A130040M12Rik	BE634869	-1.22615
1456010_x_at	hairy and enhancer of split 5 (Drosophila)	Hes5	BB561515	-1.22819
1436651_at	PR domain containing 11	Prdm11	AW546684	-1.22981
1439434_x_at	SH2 domain containing 5	Sh2d5	BB317673	-1.23037
1438309_at	activin A receptor, type IC	Acvr1c	BB432539	-1.23198
1450930_at	hippocalcin	Hpca	AK002992	-1.23463
1419196_at	hepcidin antimicrobial peptide	Hamp	NM_032541	-1.2364
1430974_a_at	SUMO1/sentrin specific peptidase 7	Senp7	AK020068	-1.23697
1446331_at	prostaglandin F receptor	Ptgfr	AV244075	-1.23729
1459977_x_at	cytochrome c oxidase assembly protein 10	Cox10	AV369982	-1.23824
1437447_s_at	excision repair cross-complementing rodent repair deficiency, complementation group 1	Ercc1	BB815240	-1.23925
1416783_at	tachykinin 1	Tac1	NM_009311	-1.2402
1437512_x_at	EBNA1 binding protein 2	Ebna1bp2	AV151335	-1.24023
1454324_at	RIKEN cDNA 4930487N04 gene	4930487N04Rik	AK015639	-1.24078
1446519_at	RIKEN cDNA A730091E23 gene	A730091E23Rik	BB259739	-1.24156
1453301_a_at	alkB, alkylation repair homolog 4 (E. coli)	Alkbh4	AK008083	-1.2431
1459504_at	expressed sequence AU022121	AU022121	AU022121	-1.24317
1435138_at	family with sequence similarity 155, member A	Fam155a	AV016797	-1.24431
1442042_at	predicted gene, 20324	Gm20324	BG092211	-1.24469
1418751_at	suppression inducing transmembrane adaptor 1	Sit1	NM_019436	-1.24508
1431344_at	glutamate receptor, metabotropic 2	Grm2	AK015353	-1.24753
1436282_at	RIKEN cDNA 4732440D04 gene	4732440D04Rik	AV240299	-1.2486
1444046_at	shisa homolog 7 (Xenopus laevis)	Shisa7	AI853734	-1.25011
1438624_x_at	heparan sulfate (glucosamine) 3-O-sulfotransferase 2	Hs3st2	BB494451	-1.25032
1430242_at	RWD domain containing 1	Rwdd1	AV356665	-1.25249
1443028_at	La ribonucleoprotein domain family, member 6	Larp6	BB125580	-1.25296
1452824_at	CCR4-NOT transcription complex, subunit 11	Cnot11	BG918881	-1.25384
1418726_a_at	troponin T2, cardiac	Tnnt2	NM_011619	-1.25438
1455258_at	potassium voltage gated channel, Shaw-related subfamily, member 2	Kcnc2	BQ174236	-1.25506
1430727_at	zinc finger prtoein 943	Zfp943	AK015297	-1.2561
1453483_at	RIKEN cDNA 1700023E05 gene	1700023E05Rik	AK006270	-1.25618
1450311_at	solute carrier family 8 (sodium/calcium exchanger), member 3	Slc8a3	NM_080440	-1.25748
1458221_at	mastermind-like domain containing 1	Mamld1	BG072335	-1.2604
1452554_at	thiopurine S-methyltransferase pseudogene	Gm8479	AF037046	-1.26101
1425044_at	potassium inwardly-rectifying channel, subfamily J, member 6	Kcnj6	D86040	-1.26471
1454869_at	DDB1 and CUL4 associated factor 12-like 1	Dcaf12l1	BB274776	-1.269
1416725_at	transcription factor 4	Tcf4	AI639846	-1.26977
1449589_x_at	NFKB activating protein	Nkap	NM_025937	-1.27186
1456356_at	RIKEN cDNA B230217O12 gene	B230217O12Rik	BB308046	-1.27251
1434877_at	neuronal pentraxin 1	Nptx1	AI152800	-1.27255
1430582_at	SNF2 histone linker PHD RING helicase	Shprh	BB496854	-1.27689
1432124_at	RIKEN cDNA 4921511I17 gene	4921511I17Rik	AK014875	-1.27768
1415844_at	synaptotagmin IV	Syt4	AV336547	-1.27811
1435809_at	ankyrin repeat domain 34A	Ankrd34a	BE947974	-1.27841
1444021_at	sequestosome 1	Sqstm1	AW741388	-1.27843
1428379_at	solute carrier family 17 (sodium-dependent inorganic phosphate cotransporter), member 6	Slc17a6	BQ180367	-1.28136
1436936_s_at	inactive X specific transcripts	Xist	BG806300	-1.28157
1443287_at	ankyrin repeat domain 63	Ankrd63	BB555669	-1.28311
1446215_at	zinc finger homeobox 2, antisense	Zfhx2as	AV347642	-1.28326
1446625_at	transmembrane protein 100	Tmem100	AV367821	-1.28345
1447866_x_at	RIKEN cDNA 2300009A05 gene	2300009A05Rik	AV097026	-1.28629
1440777_x_at	prostaglandin F receptor	Ptgfr	BB559010	-1.28683
1447889_x_at	mannosidase, endo-alpha-like	Maneal	BB172440	-1.2886
1451751_at	DNA-damage-inducible transcript 4-like	Ddit4l	AF335325	-1.28893
1431760_a_at	serologically defined colon cancer antigen 3	Sdccag3	AK021273	-1.28939
1428066_at	coiled-coil domain containing 120	Ccdc120	AK009768	-1.28993
1438966_x_at	fibromodulin	Fmod	AV290700	-1.29251
1443036_at	zinc finger protein 804A	Zfp804a	BG073535	-1.29479
1444842_at	lysine (K)-specific demethylase 5A	Kdm5a	BG076005	-1.29528
1442032_at	cDNA sequence BC030500	BC030500	AV328055	-1.29553
1436483_at	myelin transcription factor 1-like	Myt1l	BM116113	-1.2956
1419704_at	cytochrome P450, family 3, subfamily a, polypeptide 41A /// cytochrome P450, family 3, subfamily a, polypeptide 41B	Cyp3a41a /// Cyp3a41b	NM_017396	-1.29688
1430030_at	RIKEN cDNA 5330426P16 gene	5330426P16Rik	AK019912	-1.29932
1456463_at	IgLON family member 5	Iglon5	BB546757	-1.30065
1450615_at	eosinophil-associated, ribonuclease A family, member 4	Ear4	NM_017389	-1.30528
1448807_at	histamine receptor H3	Hrh3	NM_133849	-1.30535
1449967_at	single-minded homolog 1 (Drosophila)	Sim1	NM_011376	-1.30826
1433166_at	RIKEN cDNA 4930485E13 gene	4930485E13Rik	AK015625	-1.31182
1435317_x_at	proteasome (prosome, macropain) subunit, alpha type 6	Psma6	AA189256	-1.31504
1418549_at	glycoprotein hormones, alpha subunit	Cga	NM_009889	-1.31757
1426413_at	neurogenic differentiation 1	Neurod1	BM116592	-1.3178
1452807_s_at	family with sequence similarity 57, member B	Fam57b	AK005271	-1.31797
1422520_at	neurofilament, medium polypeptide	Nefm	NM_008691	-1.31973
1446494_at	Kaplan integration site 2	Kis2	BB470007	-1.32159
1420795_at	fibroblast growth factor 9	Fgf9	NM_013518	-1.32576
1442180_at	deleted in lymphocytic leukemia, 7	Dleu7	BB382040	-1.32659
1441329_at	galanin receptor 1	Galr1	BQ176727	-1.32942
1455067_at	pleckstrin and Sec7 domain containing 4	Psd4	BM221809	-1.33373
1457632_s_at	Meis homeobox 2	Meis2	BB207647	-1.33647
1439056_at	predicted gene 9866	Gm9866	AV331361	-1.3374
1443539_at	Rho guanine nucleotide exchange factor (GEF) 11	Arhgef11	BE957000	-1.33778
1419554_at	CD47 antigen (Rh-related antigen, integrin-associated signal transducer)	Cd47	NM_010581	-1.33898
1424977_at	protein phosphatase 1, regulatory subunit 42	Ppp1r42	BC022722	-1.33936
1419535_at	solute carrier organic anion transporter family, member 6b1	Slco6b1	NM_026413	-1.34002
1449102_at	early B cell factor 2	Ebf2	U71189	-1.34077
1427770_a_at	solute carrier family 2 (facilitated glucose transporter), member 3	Slc2a3	X69698	-1.3408
1419689_at	glypican 6	Gpc6	BC023448	-1.34198
1419747_at	asialoglycoprotein receptor 2	Asgr2	NM_007493	-1.34514
1433048_at	RIKEN cDNA 4933428L01 gene	4933428L01Rik	AK016970	-1.34585
1446681_at	expressed sequence BB086117	BB086117	AV327329	-1.34851
1455986_at	zinc finger, DHHC domain containing 17	Zdhhc17	BE986833	-1.35037
1418480_at	pro-platelet basic protein	Ppbp	NM_023785	-1.35361
1438213_at	RIKEN cDNA A830018L16 gene	A830018L16Rik	BB128962	-1.3542
1440323_at	synaptotagmin II	Syt2	AI848167	-1.36253
1449507_a_at	CD47 antigen (Rh-related antigen, integrin-associated signal transducer)	Cd47	NM_010581	-1.36319
1425484_at	thymocyte selection-associated high mobility group box	Tox	BB547854	-1.36498
1434098_at	glycine receptor, alpha 2 subunit	Glra2	BM899590	-1.36678
1451600_s_at	carboxylesterase 3A /// carboxylesterase 3B	Ces3a /// Ces3b	BC019147	-1.36832
1455358_at	RNA binding protein, fox-1 homolog (C. elegans) 1	Rbfox1	BQ176713	-1.36865
1443692_at	family with sequence similarity 222, member A	Fam222a	BF461727	-1.3713
1421710_at	zinc finger protein 92	Zfp92	NM_009566	-1.37151
1436602_x_at	calcium channel, voltage-dependent, N type, alpha 1B subunit	Cacna1b	AV326040	-1.37306
1416263_at	ATP-binding cassette, sub-family B (MDR/TAP), member 9	Abcb9	AB045382	-1.37396
1428642_at	solute carrier family 35, member D3	Slc35d3	AK018094	-1.37409
1450144_at	phospholipase A2 receptor 1	Pla2r1	NM_008867	-1.37659
1433368_x_at	RIKEN cDNA 8430401P03 gene	8430401P03Rik	AK018374	-1.37747
1441681_at	exportin, tRNA (nuclear export receptor for tRNAs)	Xpot	C79645	-1.38059
1449577_x_at	tropomyosin 2, beta	Tpm2	AK003186	-1.38422
1455865_at	insulinoma-associated 1	Insm1	BB468410	-1.39839
1416239_at	argininosuccinate synthetase 1	Ass1	NM_007494	-1.40227
1438146_x_at	SPT2, Suppressor of Ty, domain containing 1 (S. cerevisiae)	Spty2d1	BB757200	-1.40364
1447063_at	RIKEN cDNA 1700017B05 gene	1700017B05Rik	BB273020	-1.40585
1424096_at	keratin 5	Krt5	BC006780	-1.40675
1449761_at	expressed sequence AA589418	AA589418	AA589418	-1.41035
1443375_at	GNAS (guanine nucleotide binding protein, alpha stimulating) complex locus	Gnas	BM239335	-1.41339
1456249_x_at	synaptophysin	Syp	AV151500	-1.41875
1436615_a_at	ornithine transcarbamylase	Otc	AI786408	-1.42796
1430766_at	RIKEN cDNA 5033403F01 gene	5033403F01Rik	BE197989	-1.42861
1427369_at	NLR family, pyrin domain containing 6	Nlrp6	BB071996	-1.43092
1450339_a_at	B cell leukemia/lymphoma 11B	Bcl11b	NM_021399	-1.43262
1451595_a_at	potassium voltage-gated channel, subfamily Q, member 2	Kcnq2	AB000497	-1.43617
1430404_at	uncharacterized LOC75771	LOC75771	BM239430	-1.44135
1460066_at	expressed sequence C80889	C80889	BG066441	-1.44322
1418938_at	deiodinase, iodothyronine, type II	Dio2	AF177196	-1.44916
1454552_at	RIKEN cDNA 4930456K20 gene	4930456K20Rik	AK015479	-1.45006
1430006_x_at	RIKEN cDNA 1700024B05 gene	1700024B05Rik	AK006291	-1.45173
1446430_at	HECT domain containing 2	Hectd2	BB178007	-1.45284
1424797_a_at	paired-like homeodomain transcription factor 2	Pitx2	U80011	-1.45799
1448742_at	snail homolog 1 (Drosophila)	Snai1	NM_011427	-1.46119
1440933_at	RIKEN cDNA 4732460I02 gene	4732460I02Rik	BB004419	-1.46233
1433361_at	RIKEN cDNA 4930527F18 gene	4930527F18Rik	AK015915	-1.46459
1439688_at	fibulin 1	Fbln1	BB519740	-1.46854
1419210_at	histamine receptor H1	Hrh1	AF388053	-1.47067
1446088_at	RIKEN cDNA 9430081I23 gene	9430081I23Rik	BB102291	-1.47275
1442282_at	vomeronasal 2, receptor 84	Vmn2r84	BB232180	-1.47672
1436889_at	gamma-aminobutyric acid (GABA) A receptor, subunit alpha 1	Gabra1	BQ268470	-1.47707
1430510_at	ecotropic viral integration site 5 like	Evi5l	AK009699	-1.48046
1450121_at	sodium channel, voltage-gated, type I, alpha	Scn1a	AV336781	-1.48514
1438387_x_at	topoisomerase (DNA) III beta	Top3b	BB107606	-1.48678
1450557_at	sodium channel, voltage-gated, type IV, alpha	Scn4a	NM_133199	-1.49311
1420998_at	ets variant gene 5	Etv5	BG966751	-1.49726
1436612_at	RIKEN cDNA 2410004I01 gene	2410004I01Rik	BE979753	-1.5022
1454687_at	leucine rich repeat and fibronectin type III domain containing 5	Lrfn5	BB371739	-1.50266
1430074_x_at	zinc finger protein 935	Zfp935	AI607344	-1.51329
1442827_at	toll-like receptor 4	Tlr4	BB148728	-1.51457
1419900_at	RIKEN cDNA 2410133F24 gene	2410133F24Rik	AW553200	-1.5181
1458310_at	RIKEN cDNA A230056J06 gene /// ATP/GTP binding protein 1	A230056J06Rik /// Agtpbp1	BB309685	-1.51949
1430878_at	RIKEN cDNA 2210406H18 gene	2210406H18Rik	AV078837	-1.53648
1424969_s_at	uridine phosphorylase 2	Upp2	BC027189	-1.54218
1428187_at	CD47 antigen (Rh-related antigen, integrin-associated signal transducer)	Cd47	AK018679	-1.54499
1444646_at	basonuclin 2	Bnc2	BB522197	-1.54574
1423244_at	cytochrome P450, family 2, subfamily c, polypeptide 68	Cyp2c68	AI265721	-1.54751
1432212_at	APOBEC1 complementation factor	A1cf	AK007970	-1.54761
1436683_at	RIKEN cDNA 1700011M02 gene	1700011M02Rik	BQ033083	-1.55083
1445391_at	diaphanous homolog 1 (Drosophila)	Diap1	AW554652	-1.55288
1451045_at	synaptotagmin XIII	Syt13	BE648447	-1.55763
1451837_at	adaptor-related protein complex 3, beta 2 subunit	Ap3b2	BC024722	-1.57155
1459262_at	MTERF domain containing 1	Mterfd1	BB088759	-1.57191
1422297_at	prefoldin 5	Pfdn5	NM_027044	-1.58
1453895_at	RIKEN cDNA C330026N13 gene	C330026N13Rik	AK021227	-1.58001
1443397_at	nuclear receptor coactivator 1	Ncoa1	BB126957	-1.58129
1438348_x_at	cysteine conjugate-beta lyase 1	Ccbl1	BB039821	-1.58218
1434186_at	lysophosphatidic acid receptor 4	Lpar4	BB297502	-1.5846
1420354_at	cyclin M1	Cnnm1	NM_031396	-1.58966
1443652_x_at	sprouty protein with EVH-1 domain 1, related sequence	Spred1	AI450584	-1.59003
1427851_x_at	immunoglobulin heavy constant mu	Ighm	AF065324	-1.59128
1426561_a_at	nephronectin	Npnt	AA223007	-1.60013
1455784_at	secretory blood group 1	Sec1	AV282472	-1.6125
1441369_at	RIKEN cDNA C030017B01 gene	C030017B01Rik	BB329116	-1.61909
1421990_at	synaptotagmin I	Syt1	NM_009306	-1.61991
1418603_at	arginine vasopressin receptor 1A	Avpr1a	D49729	-1.63373
1420894_at	transforming growth factor, beta receptor I	Tgfbr1	BM248342	-1.63727
1450123_at	ryanodine receptor 2, cardiac	Ryr2	NM_023868	-1.64305
1448076_at	Ctr9, Paf1/RNA polymerase II complex component, homolog (S. cerevisiae)	Ctr9	BG079166	-1.64587
1452380_at	Eph receptor A7	Epha7	BB075797	-1.64782
1451859_at	RIKEN cDNA 1110025L11 gene /// predicted gene 10228 /// keratin associated protein 6-1	1110025L11Rik /// Gm10228 /// Krtap6-1	D86420	-1.65168
1438529_at	transmembrane protein 201	Tmem201	BB183739	-1.65594
1448608_at	prolactin family 8, subfamily a, member 2	Prl8a2	NM_010088	-1.66287
1439771_s_at	---	D13ERTD608E	BG070246	-1.67505
1456682_at	LON peptidase N-terminal domain and ring finger 2	Lonrf2	AV221843	-1.67543
1453603_at	RIKEN cDNA 2700022O18 gene	2700022O18Rik	AW488528	-1.68579
1422351_at	olfactory receptor 480	Olfr480	NM_020291	-1.69002
1432323_at	RIKEN cDNA 8430436N08 gene	8430436N08Rik	AK018465	-1.69226
1449286_at	netrin G1	Ntng1	NM_030699	-1.69633
1440350_at	pannexin 2	Panx2	BM942843	-1.69689
1432457_at	RIKEN cDNA 4930448F12 gene	4930448F12Rik	AK015417	-1.69782
1441416_at	inositol polyphosphate-4-phosphatase, type II	Inpp4b	BQ176731	-1.69842
1422907_at	guanine nucleotide binding protein, alpha transducing 2	Gnat2	NM_008141	-1.70028
1460150_at	RIKEN cDNA 6330409D20 gene	6330409D20Rik	BE979371	-1.70676
1447719_at	apolipoprotein H	Apoh	AV014271	-1.70951
1423853_at	lysosomal-associated membrane protein family, member 5	Lamp5	BC004791	-1.7152
1452298_a_at	myosin VB	Myo5b	AW546331	-1.71821
1421681_at	neuregulin 4	Nrg4	NM_032002	-1.7223
1433847_at	striatin interacting protein 2	Strip2	BB098407	-1.73257
1456441_at	coiled-coil domain containing 87	Ccdc87	BB667164	-1.74177
1431664_at	Luc7 homolog (S. cerevisiae)-like	Luc7l	AK007781	-1.74276
1442865_at	diacylglycerol kinase kappa	Dgkk	BB361845	-1.74855
1420156_at	expressed sequence AA408954	AA408954	AA408954	-1.75686
1429168_at	zinc finger and BTB domain containing 46	Zbtb46	AK011461	-1.75692
1417641_at	UDP-N-acetyl-alpha-D-galactosamine:polypeptide N-acetylgalactosaminyltransferase-like 5	Galntl5	NM_026449	-1.7592
1444612_at	protein phosphatase 2, regulatory subunit B'', alpha	Ppp2r3a	BB283973	-1.76871
1445192_at	DNA segment, Chr 8, ERATO Doi 575, expressed	D8Ertd575e	BG068436	-1.76975
1427867_at	predicted gene 12300	Gm12300	AJ002522	-1.77242
1438358_x_at	prefoldin 5	Pfdn5	AV124256	-1.77804
1459979_x_at	zinc finger protein 68	Zfp68	AV232843	-1.78288
1438799_at	Dlx6 antisense RNA 1	Dlx6as1	AV338180	-1.80272
1459578_at	expressed sequence AA407175	AA407175	BG063140	-1.80275
1427286_at	RNA binding protein, fox-1 homolog (C. elegans) 3	Rbfox3	BB130195	-1.81439
1438988_x_at	hematological and neurological expressed sequence 1	Hn1	AV067695	-1.82062
1420677_x_at	late cornified envelope 1A1	Lce1a1	NM_025984	-1.82237
1428400_at	V-set and transmembrane domain containing 5	Vstm5	BB066985	-1.82389
1421447_at	one cut domain, family member 1	Onecut1	NM_008262	-1.82446
1435462_at	phosphatidylinositol-specific phospholipase C, X domain containing 2	Plcxd2	BQ176176	-1.82688
1434779_at	cerebellin 2 precursor protein	Cbln2	BQ175551	-1.82787
1443484_at	RNA polymerase II associated protein 1	Rpap1	AW536522	-1.82883
1417489_at	neuropeptide Y receptor Y2	Npy2r	NM_008731	-1.82954
1432747_at	RIKEN cDNA 4933403J19 gene	4933403J19Rik	AK016636	-1.83408
1426911_at	desmocollin 2	Dsc2	BC004663	-1.83431
1423171_at	G-protein coupled receptor 88	Gpr88	BE947345	-1.84614
1449571_at	thyrotropin releasing hormone receptor	Trhr	M59811	-1.86461
1436043_at	sodium channel, voltage-gated, type VII, alpha	Scn7a	BB452990	-1.87919
1460109_at	transcription factor 25 (basic helix-loop-helix)	Tcf25	AV253069	-1.88014
1451635_at	solute carrier family 22. member 29 /// solute carrier family 22, member 30	Slc22a29 /// Slc22a30	AB056443	-1.88853
1445286_at	vomeronasal 2, receptor 29	Vmn2r29	BB542257	-1.9024
1460013_at	neuroligin 2	Nlgn2	BF465089	-1.90333
1427525_at	CD151 antigen	Cd151	L35549	-1.90722
1453540_at	RIKEN cDNA 5430404G13 gene	5430404G13Rik	BM218780	-1.91262
1422412_x_at	eosinophil-associated, ribonuclease A family, member 3	Ear3	NM_017388	-1.91801
1430797_at	exportin 4	Xpo4	AK021022	-1.93528
1450947_at	RIKEN cDNA 2610528J11 gene	2610528J11Rik	AK012175	-1.94319
1450128_at	phospholipase A2, group IIA (platelets, synovial fluid)	Pla2g2a	NM_011108	-1.94894
1422298_at	keratin associated protein 28-13	Krtap28-13	NM_027778	-1.96954
1452861_at	RIKEN cDNA 2010300C02 gene	2010300C02Rik	AK008485	-1.98063
1450751_at	zona pellucida binding protein	Zpbp	NM_015785	-1.98466
1427860_at	immunoglobulin kappa variable 6-14	Igkv6-14	U55641	-1.99584
1420398_at	regulator of G-protein signaling 18	Rgs18	BB139986	-2.04011
1460491_at	inversin	Invs	AK020257	-2.06074
1430997_at	CD47 antigen (Rh-related antigen, integrin-associated signal transducer)	Cd47	AI882525	-2.06427
1421200_at	discs, large homolog 2 (Drosophila)	Dlg2	BB622767	-2.0678
1432146_at	cation channel, sperm associated 3	Catsper3	AK014942	-2.06838
1419160_at	golgi autoantigen, golgin subfamily a, 3	Golga3	D78270	-2.06902
1420280_x_at	collagen, type IX, alpha 3	Col9a3	AV291496	-2.09642
1453807_at	RIKEN cDNA 6330563C09 gene	6330563C09Rik	BI730484	-2.098
1425656_a_at	brain-specific angiogenesis inhibitor 1-associated protein 2	Baiap2	AF390178	-2.09886
1419127_at	neuropeptide Y	Npy	NM_023456	-2.10165
1455629_at	dopamine receptor D1A	Drd1a	BE957273	-2.11
1427122_at	coatomer protein complex, subunit gamma 2, antisense 2	Copg2as2	BE653037	-2.13978
1439499_at	expressed sequence AA415398	AA415398	BB335028	-2.14363
1421690_s_at	agouti related protein	Agrp	NM_007427	-2.14654
1447790_at	erythroid differentiation regulator 1	Erdr1	AV366433	-2.1563
1420349_at	prostaglandin F receptor	Ptgfr	NM_008966	-2.18354
1439829_at	adenylate cyclase 5	Adcy5	BE946363	-2.20149
1458680_at	hephaestin-like 1	Hephl1	AV291985	-2.21085
1430534_at	ribonuclease, RNase A family, 6	Rnase6	AW825994	-2.21702
1447480_at	fibroblast growth factor 14	Fgf14	BB801162	-2.23313
1419972_at	solute carrier family 35, member A5	Slc35a5	C86506	-2.25506
1426093_at	tripartite motif-containing 34A	Trim34a	AF220141	-2.27468
1430155_at	RIKEN cDNA 4933427E11 gene	4933427E11Rik	AK016947	-2.28249
1456559_at	EMX2 opposite strand/antisense RNA (non-protein coding)	Emx2os	AV351746	-2.29993
1454160_at	RIKEN cDNA 4930483C13 gene	4930483C13Rik	AK019561	-2.30297
1456051_at	dopamine receptor D1A	Drd1a	BB282271	-2.30582
1446248_at	solute carrier family 18 (vesicular monoamine), member 1	Slc18a1	BB410501	-2.3108
1457209_at	DDHD domain containing 2	Ddhd2	BB125647	-2.39062
1419231_s_at	keratin 12	Krt12	NM_010661	-2.42151
1457046_s_at	expressed sequence C77370	C77370	BB545241	-2.43871
1456326_at	fibronectin type III domain containing 3C1	Fndc3c1	BG065026	-2.45519
1445195_at	expressed sequence C77631	C77631	C77631	-2.50853
1459692_at	expressed sequence AI661323	AI661323	AI661323	-2.52143
1431605_at	RB1-inducible coiled-coil 1	Rb1cc1	AK020027	-2.54986
1419425_at	cannabinoid receptor 1 (brain)	Cnr1	NM_007726	-2.59316
1444451_at	pappalysin 2	Pappa2	BB101283	-2.62272
1432406_at	carboxylesterase 5A	Ces5a	AK007235	-2.69669
1431104_at	RIKEN cDNA 4930522H14 gene	4930522H14Rik	AK015869	-2.75052
1435575_at	kinetochore associated 1	Kntc1	AW536884	-2.77811
1429361_at	pro-melanin-concentrating hormone	Pmch	AK020723	-2.77828
1453673_at	ATPase type 13A4	Atp13a4	AV248422	-2.85458
1442060_at	prolyl endopeptidase-like	Prepl	BB224442	-2.85475
1438642_at	family with sequence similarity 227, member B	Fam227b	AV278176	-2.87435
1421304_at	killer cell lectin-like receptor, subfamily A, member 2	Klra2	NM_008462	-2.9021
1434851_s_at	crumbs homolog 3 (Drosophila)	Crb3	AU015319	-2.92559
1433404_at	RIKEN cDNA 4930423O20 gene	4930423O20Rik	AK015192	-2.92569
1419345_at	parathyroid hormone	Pth	NM_020623	-2.94823
1420125_at	T cell leukemia translocation altered gene	Tcta	C85065	-2.97581
1445714_at	RIKEN cDNA B930042K01 gene	B930042K01Rik	BB343145	-2.98995
1444771_at	ankyrin repeat and BTB (POZ) domain containing 2	Abtb2	BB228490	-2.99927
1426919_at	integrin beta 1 (fibronectin receptor beta)	Itgb1	BM120341	-3.00011
1451549_at	cyclic nucleotide gated channel beta 1	Cngb1	BC016201	-3.00158
1415854_at	kit ligand	Kitl	BB815530	-3.0186
1420042_at	THO complex 1	Thoc1	AW107924	-3.03443
1421589_at	keratin 31	Krt31	NM_010659	-3.157
1431526_at	RIKEN cDNA 1700010B13 gene	1700010B13Rik	AV258883	-3.19787
1458955_at	eukaryotic translation elongation factor 1 gamma /// elongation factor 1-gamma-like	Eef1g /// LOC101055956	BG069695	-3.20999
1432867_at	RIKEN cDNA 9230112J17 gene	9230112J17Rik	BB174628	-3.31515
1420524_a_at	mannan-binding lectin serine peptidase 2	Masp2	NM_010767	-3.31619
1442612_at	RIKEN cDNA C730036E19 gene	C730036E19Rik	BB283688	-3.33655
1445606_a_at	RIKEN cDNA 2900009J06 gene	2900009J06Rik	BB663189	-3.33726
1439408_a_at	mediator complex subunit 1	Med1	AV100992	-3.34207
1422234_at	tachykinin receptor 2	Tacr2	NM_009314	-3.38393
1445296_at	DNA segment, Chr 7, ERATO Doi 715, expressed	D7Ertd715e	BB077252	-3.39969
1458184_at	RIKEN cDNA D030020J04 gene	D030020J04Rik	BB481509	-3.4051
1433290_at	RIKEN cDNA C030045M22 gene	C030045M22Rik	AK021151	-3.44038
1445700_at	proteasome (prosome, macropain) assembly chaperone 4	Psmg4	AV090264	-3.47149
1458473_at	POU domain, class 6, transcription factor 2	Pou6f2	BB244362	-3.47953
1446844_at	coiled-coil-helix-coiled-coil-helix domain containing 7	Chchd7	BE995618	-3.54654
1443902_at	RIKEN cDNA 6430573F11 gene	6430573F11Rik	BB184148	-3.5496
1447007_at	RIKEN cDNA 1700008I05 gene	1700008I05Rik	C77164	-3.73417
1452001_at	nuclear factor, erythroid derived 2	Nfe2	L09600	-3.85222
1429368_at	leucine-rich repeats and immunoglobulin-like domains 3	Lrig3	BB104671	-4.12911
1455445_at	cerebellin 3 precursor protein	Cbln3	BB800230	-4.16021
1445682_at	NDC80 homolog, kinetochore complex component pseudogene	2700099C18Rik	BM939084	-4.3511
1425799_at	flavin containing monooxygenase 4	Fmo4	AF461145	-4.55287
1445339_at	cyclic nucleotide gated channel alpha 4	Cnga4	AV380874	-4.57703
1426053_a_at	xenotropic and polytropic retrovirus receptor 1	Xpr1	AF131102	-4.621
1438311_at	RIKEN cDNA 2010002M12 gene	2010002M12Rik	BB703633	-4.90616
1436823_x_at	hemoglobin Y, beta-like embryonic chain	Hbb-y	AV148191	-4.9937
1451900_at	mitofusin 2	Mfn2	AY028170	-5.01486
1441778_at	adenylate cyclase activating polypeptide 1	Adcyap1	BB171354	-5.10145
1447452_at	receptor accessory protein 3	Reep3	AW124565	-5.67237
