# Supplementary material for: Microglial SIRPα regulates the emergence of CD11c+ microglia and demyelination damage in white matter
Source: eLife. 2019 Mar 26;8:e42025. doi: 10.7554/eLife.42025 (PMC6435324; doi:10.7554/eLife.42025)
Supplement: Supplementary file 2. — All genes changed more than 2-fold (|Log2 ratio| > 1) in the brain mononuclear cells of CD47 KO mice were listed. Probe set ID#, Affymetrix probe set ID number for Mouse 430 2.0 Genome Arrays; gene, gene description; symbol, gene symbol; accession, NCBI accession number; Log2 ratio, fold change expressed as Log2 (KO/WT). [file elife-42025-supp2.xlsx]

## Sheet: Table S2
Supplementary file 2: Gene expression changes in the brain mononuclear cells of CD47 KO mice
This table contains a list of all gene expression changes in the brain mononuclear cells of CD47 KO mice ( > 2-fold: Log2 ratio > 1 or < -1)
Expression of total 16,544 genes was detected in both or either of the genotypes.
Genes (with different probe set ID#) found in both of the increased and decreased gene groups were excluded from the table.
1,323 and 2,286 genes were markedly (> 2-fold) increased and decreased, respectively, in CD47 KO compared with WT mice.
column name	description
probe set ID#	Affymetrix probe set ID number for Mouse 430 2.0 Genome Arrays
gene	gene description
symbol	gene symbol
accession	NCBI accession number
Log2 ratio	Gene expression fold change expressed as Log2 (KO/WT)
probe set ID#	gene	symbol	accession	Log2 ratio
1423527_at	coiled coil glutamate rich protein 1	Ccer1	AK006212	7.04813
1445945_at	expressed sequence AU021880	AU021880	BG068075	6.88308
1457245_at	disrupted in renal carcinoma 2 (human)	Dirc2	AW988060	6.4912
1429495_at	transmembrane protein 107	Tmem107	AV007348	6.39815
1458849_at	N-acylsphingosine amidohydrolase 2	Asah2	BB234186	6.07282
1425994_a_at	N-acylsphingosine amidohydrolase 2	Asah2	AB037111	1.45471
1436144_at	ribosomal protein L31 /// ribosomal protein L31, pseudogene 1 2	Rpl31 /// Rpl31-ps12	BG802091	5.93763
1444594_at	T-box 3	Tbx3	AA024086	5.87655
1441354_at	expressed sequence AU018740	AU018740	BG069312	5.79074
1434425_at	trichohyalin	Tchh	AI597080	5.65744
1427447_a_at	TRIO and F-actin binding protein	Triobp	BC003984	5.56447
1447139_at	B cell CLL/lymphoma 7C	Bcl7c	BM234097	5.19543
1446516_at	B cell CLL/lymphoma 7C	Bcl7c	BB176719	2.22434
1423476_at	solute carrier family 46, member 2	Slc46a2	BB329435	5.18744
1441845_at	calcyphosphine 2	Caps2	BB388044	5.1543
1454442_at	BCL2/adenovirus E1B interacting protein 2	Bnip2	AK017785	5.12078
1440158_x_at	coiled-coil-helix-coiled-coil-helix domain containing 7	Chchd7	BB209663	5.09241
1437092_at	CAP-GLY domain containing linker protein family, member 4	Clip4	AV042829	5.04326
1458014_at	AF4/FMR2 family, member 2	Aff2	BB245809	5.01799
1447829_x_at	TAF9B RNA polymerase II, TATA box binding protein (TBP)-associated factor	Taf9b	BB431174	5.00327
1435471_at	zinc finger protein 708	Zfp708	BE994129	4.98255
1454213_at	armadillo repeat containing 9	Armc9	AK019512	4.93022
1428399_a_at	armadillo repeat containing 9	Armc9	AK017564	2.10718
1417207_at	dishevelled 2, dsh homolog (Drosophila)	Dvl2	BF466091	4.90493
1454160_at	glutamate receptor interacting protein 1, opposite strand 1	Grip1os1	AK019561	4.90081
1446974_at	phosphoinositide kinase, FYVE finger containing	Pikfyve	BM220925	4.85167
1447444_at	UBX domain protein 11	Ubxn11	AW495835	4.71335
1457323_at	single-pass membrane protein with coiled-coil domains 3	Smco3	AI846508	4.65327
1424630_a_at	breast cancer 1	Brca1	U31625	4.53999
1451417_at	breast cancer 1	Brca1	U31625	4.32667
1439981_at	thymocyte expressed, positive selection associated 1	Tespa1	BB198298	4.51217
1438747_at	RIKEN cDNA A930006K02 gene	A930006K02Rik	BF020563	4.44354
1442196_at	RIKEN cDNA A930006K02 gene	A930006K02Rik	BB174109	1.19171
1444686_at	family with sequence similarity 173, member B	Fam173b	BB279561	4.39702
1435572_at	RIKEN cDNA 2310014L17 gene	2310014L17Rik	AV232798	4.39567
1442292_at	Rac/Cdc42 guanine nucleotide exchange factor (GEF) 6	Arhgef6	BB474042	4.3539
1425102_a_at	angiotensin I converting enzyme (peptidyl-dipeptidase A) 2	Ace2	AB053181	4.32579
1447368_at	maestro heat-like repeat family member 2A	Mroh2a	BF019000	4.20599
1453458_at	RIKEN cDNA 9430019C24 gene	9430019C24Rik	BM121183	4.18659
1441118_at	family with sequence similarity 222, member B	Fam222b	BB389461	4.13382
1419220_at	xin actin-binding repeat containing 1	Xirp1	NM_011724	4.0687
1444253_at	a disintegrin-like and metallopeptidase (reprolysin type) with thrombospondin type 1 motif, 18	Adamts18	BM117857	4.0584
1446247_at	a disintegrin-like and metallopeptidase (reprolysin type) with thrombospondin type 1 motif, 18	Adamts18	BB125422	2.86635
1460030_at	HECT, C2 and WW domain containing E3 ubiquitin protein ligase 1	Hecw1	BB355811	4.04829
1440656_at	HECT, C2 and WW domain containing E3 ubiquitin protein ligase 1	Hecw1	BB458541	1.06253
1425985_s_at	mannan-binding lectin serine peptidase 1	Masp1	AB049755	4.0464
1419677_at	mannan-binding lectin serine peptidase 1	Masp1	NM_008555	1.1018
1453584_at	serine/threonine kinase 36	Stk36	AK007188	4.0403
1456777_at	maltase-glucoamylase	Mgam	BB072761	4.02978
1416693_at	forkhead box C2	Foxc2	NM_013519	3.97198
1442579_at	RIKEN cDNA 9330111N05 gene	9330111N05Rik	BB306259	3.93606
1433361_at	RIKEN cDNA 4930527F18 gene	4930527F18Rik	AK015915	3.93549
1421682_a_at	predicted gene 3417 /// predicted gene 3448 /// t-complex-associated testis expressed 3	Gm3417 /// Gm3448 /// Tcte3	NM_011560	3.92434
1440888_at	oxytocin receptor	Oxtr	BB551848	3.87677
1455980_a_at	growth arrest-specific 2 like 3	Gas2l3	BB770972	3.86632
1437244_at	growth arrest-specific 2 like 3	Gas2l3	BB770972	1.72993
1433652_at	immunoglobulin superfamily, member 1	Igsf1	AV245981	3.78351
1438589_at	immunoglobulin superfamily, member 1	Igsf1	BB023061	2.43388
1459129_at	Mus musculus adult male testis cDNA, RIKEN full-length enriched library, clone:4930548A09 product:unclassifiable, full insert sequence. /// --- /// predicted gene 20616	AK076909 /// Gm20616 /// Gm20616	AV270194	3.78159
1444197_at	Ras and Rab interactor-like	Rinl	BB163345	3.77316
1427081_at	RIKEN cDNA A630072M18 gene	A630072M18Rik	BB246700	3.76387
1455382_at	ZW10 interactor	Zwint	AV130073	3.76086
1456862_at	sine oculis-related homeobox 4	Six4	AI893638	3.75125
1415935_at	SPARC related modular calcium binding 2	Smoc2	NM_022315	3.74092
1430484_at	RIKEN cDNA 8430428J23 gene	8430428J23Rik	AK018447	3.72397
1422922_at	RecQ protein-like 4	Recql4	NM_058214	3.71543
1420735_at	gamma-aminobutyric acid (GABA) C receptor, subunit rho 2	Gabrr2	AF024621	3.69502
1432275_at	inhibitor of kappaB kinase beta	Ikbkb	AK011359	3.69314
1454184_a_at	inhibitor of kappaB kinase beta	Ikbkb	AK011359	1.54658
1430895_at	RIKEN cDNA 2010109A12 gene	2010109A12Rik	BF018972	3.66517
1441950_s_at	RIKEN cDNA 2010109A12 gene	2010109A12Rik	AV064063	3.57022
1441951_x_at	RIKEN cDNA 2010109A12 gene	2010109A12Rik	AV064063	2.73998
1459544_at	lipoyltransferase 1	Lipt1	BB180990	3.64783
1417281_a_at	matrix metallopeptidase 23	Mmp23	NM_011985	3.60907
1430589_at	phosphatidylinositol glycan anchor biosynthesis, class H	Pigh	AK020902	3.60655
1450215_at	recoverin	Rcvrn	NM_009038	3.57104
1449502_at	deleted in azoospermia-like	Dazl	NM_010021	3.54447
1446425_at	EF-hand calcium binding domain 14	Efcab14	BB075807	3.53677
1459211_at	GLI-Kruppel family member GLI2	Gli2	AW546128	3.52706
1457626_at	DNA segment, Chr 3, Wayne State University 106, expressed	D3Wsu106e	AA407555	3.49097
1429932_at	RIKEN cDNA 4930566F21 gene	4930566F21Rik	AV215452	3.48987
1430879_at	RIKEN cDNA C030008P14 gene	C030008P14Rik	BB283753	3.46844
1442079_at	sphingomyelin synthase 1	Sgms1	BM238389	3.46607
1450190_at	zinc finger protein 106	Zfp106	NM_009165	3.46017
1439279_at	RIKEN cDNA 3110007F17 gene	3110007F17Rik	AV339304	3.42193
1430312_at	tryptophan rich basic protein	Wrb	AK021091	3.40888
1440714_at	predicted gene 20515 /// ---	Gm20515 /// Gm20515	BB083283	3.3998
1439712_at	integrator complex subunit 10	Ints10	BB668046	3.39902
1450094_at	RAN binding protein 17	Ranbp17	NM_023146	3.38655
1427238_at	F-box protein 15	Fbxo15	AF176530	3.34593
1422396_s_at	achaete-scute complex homolog 2 (Drosophila)	Ascl2	NM_008554	3.3266
1456714_at	WW domain containing E3 ubiquitin protein ligase 2	Wwp2	BB217820	3.32375
1428800_a_at	pseudouridylate synthase 7 homolog (S. cerevisiae)-like	Pus7l	AK019372	3.32239
1445924_at	predicted gene 13235 /// predicted gene 13242 /// predicted gene 13247 /// predicted gene, 21082	Gm13235 /// Gm13242 /// Gm13247 /// Gm21082	BG065840	3.30224
1419519_at	insulin-like growth factor 1	Igf1	NM_010512	3.29144
1452014_a_at	insulin-like growth factor 1	Igf1	AF440694	1.9681
1420471_at	hypocretin	Hcrt	NM_010410	3.28768
1445445_s_at	prostaglandin E receptor 1 (subtype EP1)	Ptger1	BB283614	3.27324
1445653_at	cDNA sequence BC031361	BC031361	BB825492	3.26696
1431547_at	RIKEN cDNA 4930435F18 gene	4930435F18Rik	AK015323	3.24731
1449153_at	matrix metallopeptidase 12	Mmp12	BC019135	3.19725
1419141_at	crystallin, gamma D	Crygd	NM_007776	3.19484
1444744_at	death inducer-obliterator 1	Dido1	BF461970	3.19162
1448719_at	transcriptional adaptor 3	Tada3	AK003405	3.18708
1458246_at	uncharacterized LOC102632313	LOC102632313	BM934733	3.16753
1457824_at	phospholipid scramblase 1	Plscr1	AI504076	3.15033
1440000_at	RIKEN cDNA E330013P04 gene	E330013P04Rik	BG069958	3.13993
1419751_x_at	solute carrier family 22, member 27	Slc22a27	NM_134256	3.13722
1457582_at	ubiquitously transcribed tetratricopeptide repeat gene, Y chromosome	Uty	BB528233	3.13552
1426598_at	ubiquitously transcribed tetratricopeptide repeat gene, Y chromosome	Uty	BB742957	1.76134
1422247_a_at	ubiquitously transcribed tetratricopeptide repeat gene, Y chromosome	Uty	NM_009484	1.05275
1427227_at	gamma-aminobutyric acid (GABA) A receptor, subunit gamma 1	Gabrg1	AF156490	3.13451
1427026_at	myosin, heavy polypeptide 4, skeletal muscle	Myh4	AJ278733	3.11141
1444771_at	ankyrin repeat and BTB (POZ) domain containing 2	Abtb2	BB228490	3.11034
1444386_at	phosphodiesterase 1C	Pde1c	BB388392	3.09662
1422330_at	glucagon-like peptide 1 receptor	Glp1r	NM_021332	3.04715
1444163_at	NIMA (never in mitosis gene a)-related expressed kinase 5	Nek5	BB049667	3.04462
1448426_at	sarcosine dehydrogenase	Sardh	BI217574	3.04437
1456990_at	predicted gene, 19569 /// ---	Gm19569 /// RP24-364K9.3	BB199484	3.0161
1460103_at	predicted gene, 26598	Gm26598	BG071165	3.01322
1457273_at	teneurin transmembrane protein 2	Tenm2	BM899576	3.00951
1429990_at	hyaluronoglucosaminidase 4	Hyal4	AK014599	2.98869
1456802_at	ring finger protein 133	Rnf133	AV045338	2.98019
1425218_a_at	secretoglobin, family 3A, member 2	Scgb3a2	AF274959	2.97456
1460280_at	GRB2-related adaptor protein 2	Grap2	NM_010815	2.95908
1418831_at	plakophilin 3	Pkp3	AW475993	2.95783
1432513_a_at	RIKEN cDNA 1700001C02 gene	1700001C02Rik	AK005574	2.92551
1446013_at	solute carrier family 38, member 3	Slc38a3	BB105046	2.92526
1435316_at	proteasome (prosome, macropain) subunit, alpha type 6	Psma6	AA189256	2.91658
1435317_x_at	proteasome (prosome, macropain) subunit, alpha type 6	Psma6	AA189256	1.76373
1445815_at	frizzled homolog 8 (Drosophila)	Fzd8	BB086994	2.87284
1452386_at	sal-like 3 (Drosophila)	Sall3	X97581	2.84853
1437611_x_at	kinesin family member 2C	Kif2c	BB104669	2.84761
1416314_at	myeloid/lymphoid or mixed-lineage leukemia (trithorax homolog, Drosophila); translocated to, 11	Mllt11	NM_019914	2.82929
1440007_at	RIKEN cDNA D930003E18 gene	D930003E18Rik	BB378464	2.81498
1430929_at	RIKEN cDNA 9430082L08 gene	9430082L08Rik	BB102433	2.80465
1440596_at	calcineurin binding protein 1	Cabin1	BM199891	2.80211
1460604_at	cytochrome b reductase 1	Cybrd1	BE945607	2.79086
1444152_at	CUGBP, Elav-like family member 2	Celf2	BM221939	2.77867
1443196_at	ring finger protein 217	Rnf217	BB473548	2.75468
1448303_at	glycoprotein (transmembrane) nmb	Gpnmb	NM_053110	2.75287
1452842_at	heat shock protein, alpha-crystallin-related, B9	Hspb9	AK005714	2.74994
1421120_at	myosin VI	Myo6	NM_008662	2.7421
1441412_s_at	tripartite motif-containing 45	Trim45	BG965876	2.741
1425273_s_at	epithelial membrane protein 2	Emp2	AF083876	2.7407
1449454_at	bone marrow stromal cell antigen 1	Bst1	AI647987	2.73601
1453221_at	golgi associated PDZ and coiled-coil motif containing	Gopc	AA437924	2.73492
1454342_at	RIKEN cDNA C030007D22 gene	C030007D22Rik	AK021053	2.72694
1442484_at	DNA segment, Chr 9, ERATO Doi 306, expressed	D9Ertd306e	BG066761	2.72403
1459319_at	polymerase (DNA directed), alpha 1	Pola1	BB168469	2.71955
1419397_at	polymerase (DNA directed), alpha 1	Pola1	NM_008892	1.35583
1422975_at	membrane metallo endopeptidase	Mme	NM_008604	2.71134
1439457_x_at	autophagy related 12	Atg12	BB503481	2.70936
1422384_at	olfactory receptor 1509	Olfr1509	NM_020514	2.70503
1442528_at	exportin 4	Xpo4	BB425301	2.69578
1458997_at	IgLON family member 5	Iglon5	BB183491	2.68913
1450268_at	fidgetin	Fign	NM_021716	2.67871
1453565_at	NADH dehydrogenase (ubiquinone) 1, alpha/beta subcomplex, 1	Ndufab1	AV221509	2.63761
1430588_at	maestro	Mro	BI076815	2.62792
1449254_at	secreted phosphoprotein 1	Spp1	NM_009263	2.62091
1455519_at	desmoglein 1 beta	Dsg1b	AV253195	2.61229
1440487_at	deleted in colorectal carcinoma	Dcc	BE824778	2.60866
1433395_at	RIKEN cDNA 4921504P13 gene	4921504P13Rik	AK014815	2.59528
1457364_at	RecQ protein-like 5	Recql5	AV079079	2.58994
1454594_at	RIKEN cDNA 2900078I11 gene	2900078I11Rik	AK013802	2.58106
1433399_at	RIKEN cDNA 2900078I11 gene	2900078I11Rik	AK013802	1.12679
1444363_at	muskelin 1, intracellular mediator containing kelch motifs, opposite strand	Mkln1os	BB269445	2.56426
1423032_at	ribosomal protein L39	Rpl39	AV107150	2.55245
1450004_at	thymic stromal lymphopoietin	Tslp	NM_021367	2.54725
1431414_at	RIKEN cDNA 1700003G18 gene	1700003G18Rik	AV330219	2.51479
1441944_s_at	G protein-coupled receptor 135	Gpr135	AV025452	2.51423
1427315_at	transmembrane emp24 protein transport domain containing 7	Tmed7	AV225029	2.51189
1449154_at	collagen, type XI, alpha 1	Col11a1	NM_007729	2.51108
1454249_at	PRAME family member 12, opposite strand	Pramef12os	AK021319	2.50804
1435663_at	estrogen receptor 1 (alpha)	Esr1	AI646838	2.50478
1460591_at	estrogen receptor 1 (alpha)	Esr1	AI646838	1.64939
1449203_at	solute carrier organic anion transporter family, member 1a5	Slco1a5	NM_130861	2.49405
1441633_at	nudix (nucleoside diphosphate linked moiety X)-type motif 9	Nudt9	AV339195	2.48409
1434767_at	MIS18 binding protein 1	Mis18bp1	BE951628	2.48311
1439534_at	zinc finger protein 248	Zfp248	BB425567	2.45555
1457514_at	YLP motif containing 1	Ylpm1	BB078690	2.45395
1456229_at	homeobox B3	Hoxb3	BG073383	2.45222
1440143_at	phosphatidylinositol glycan anchor biosynthesis, class Z	Pigz	AI413722	2.45165
1441933_x_at	phosphatidylinositol glycan anchor biosynthesis, class Z	Pigz	BB187210	2.06372
1449371_at	histidyl-tRNA synthetase 2, mitochondrial (putative)	Hars2	NM_080636	2.43685
1453418_at	collagen, type XXIV, alpha 1	Col24a1	AK017266	2.43673
1451656_at	calmin	Clmn	BG061260	2.43318
1429358_at	family with sequence similarity 135, member A	Fam135a	AK019549	2.43275
1430420_at	asparagine-linked glycosylation 9 (alpha 1,2 mannosyltransferase)	Alg9	AK021024	2.42724
1448054_at	inhibitor of growth family, member 4	Ing4	BE854760	2.41371
1438444_at	serine peptidase inhibitor, Kazal type 10	Spink10	AV381832	2.41076
1439905_at	LIM homeobox protein 4	Lhx4	BE948639	2.39272
1430525_at	RIKEN cDNA 2310001K24 gene	2310001K24Rik	AK009071	2.39203
1436711_at	ARP5 actin-related protein 5	Actr5	BB247665	2.39153
1460142_at	DNA segment, Chr 13, ERATO Doi 324, expressed	D13Ertd324e	BG066861	2.3868
1429915_at	RIKEN cDNA 4930426L09 gene	4930426L09Rik	AK015207	2.37338
1417132_at	cell division cycle 25A	Cdc25a	C76119	2.36699
1458053_at	abl-interactor 2	Abi2	BB051811	2.36642
1451566_at	zinc finger protein 810	Zfp810	BC005471	2.36581
1429282_at	THAP domain containing, apoptosis associated protein 1	Thap1	BB727772	2.3654
1455378_at	ribosomal modification protein rimK-like family member A	Rimkla	BI735497	2.3585
1439675_at	peroxisome proliferator activated receptor alpha	Ppara	AV282267	2.35845
1435355_at	nebulin	Neb	AI595938	2.3561
1438822_at	rhabdomyosarcoma 2 associated transcript (non-coding RNA)	Rmst	BG075006	2.3531
1440022_at	polymerase (DNA-directed), delta interacting protein 3	Poldip3	BM209781	2.34836
1458791_at	expressed sequence AU015849	AU015849	BG070395	2.34819
1442131_at	RIKEN cDNA 1700048M11 gene	1700048M11Rik	BF152906	2.34718
1453494_at	RIKEN cDNA 4921513H07 gene	4921513H07Rik	AV254756	2.33676
1433370_at	RIKEN cDNA 4930474A20 gene	4930474A20Rik	AK015570	2.32991
1418373_at	phosphoglycerate mutase 2	Pgam2	NM_018870	2.3277
1441306_at	RIKEN cDNA 6820408C15 gene	6820408C15Rik	AW048149	2.321
1432295_a_at	adaptor-related protein 5 complex, sigma 1 subunit	Ap5s1	AK009634	2.30559
1449431_at	transient receptor potential cation channel, subfamily C, member 6	Trpc6	NM_013838	2.3041
1439193_at	paired related homeobox protein-like 1	Prrxl1	BE944768	2.30264
1437361_at	predicted gene 11545	Gm11545	BM214171	2.30213
1427963_s_at	retinol dehydrogenase 9	Rdh9	BE979765	2.30127
1430013_at	RIKEN cDNA 2210008F06 gene	2210008F06Rik	BE993118	2.28903
1443922_at	REST corepressor 3	Rcor3	BB194779	2.28717
1456169_at	thiosulfate sulfurtransferase (rhodanese)-like domain containing 1	Tstd1	AW111083	2.28523
1441651_at	RIKEN cDNA 4930414N06 gene	4930414N06Rik	BB615011	2.28109
1429667_at	POU domain, class 4, transcription factor 1	Pou4f1	BB465134	2.28101
1430676_at	collagen, type XIX, alpha 1	Col19a1	AK019854	2.27463
1437567_at	zinc finger protein 772	Zfp772	BB772341	2.27161
1456978_s_at	WD repeat domain 96	Wdr96	BG070237	2.26536
1457257_x_at	poliovirus receptor-related 3	Pvrl3	BB380053	2.26381
1435185_at	leucine rich repeat and coiled-coil domain containing 1	Lrrcc1	BF466265	2.26176
1457001_at	centromere protein K	Cenpk	BF018652	2.26043
1459262_at	MTERF domain containing 1	Mterfd1	BB088759	2.247
1431088_at	forkhead box P4	Foxp4	BQ286886	2.24655
1446634_at	RIKEN cDNA D830036C21 gene	D830036C21Rik	BB519435	2.24113
1432387_at	carboxypeptidase Q	Cpq	AK011656	2.23384
1430218_at	RIKEN cDNA 4933424M12 gene	4933424M12Rik	AK016899	2.23326
1419208_at	mitogen-activated protein kinase kinase kinase 8	Map3k8	NM_007746	2.23011
1440740_at	CTD (carboxy-terminal domain, RNA polymerase II, polypeptide A) small phosphatase like 2	Ctdspl2	AV006603	2.22695
1438751_at	solute carrier family 30, member 10	Slc30a10	BB736474	2.22599
1436869_at	sonic hedgehog	Shh	AV304616	2.22388
1453845_at	RIKEN cDNA 4733401D01 gene	4733401D01Rik	BB751067	2.22284
1457828_at	signal transducing adaptor molecule (SH3 domain and ITAM motif) 1	Stam	BE690800	2.2201
1444892_at	nucleoporin 160	Nup160	BG072199	2.21653
1450766_at	phosphodiesterase 6H, cGMP-specific, cone, gamma	Pde6h	NM_023898	2.21437
1421868_a_at	pancreatic lipase	Pnlip	NM_026925	2.20626
1441864_x_at	centromere protein A	Cenpa	BB100151	2.19476
1436690_at	LPS-responsive beige-like anchor	Lrba	BB494139	2.19228
1454343_at	RIKEN cDNA 6430710M23 gene	6430710M23Rik	AV348726	2.18836
1422065_at	killer cell lectin-like receptor subfamily B member 1B	Klrb1b	AF342896	2.18591
1422067_at	killer cell lectin-like receptor subfamily B member 1B	Klrb1b	AF342896	2.01786
1422066_x_at	killer cell lectin-like receptor subfamily B member 1B	Klrb1b	AF342896	1.71175
1430279_at	RIKEN cDNA 3110038A09 gene	3110038A09Rik	AV165624	2.18415
1455416_at	Riken cDNA C130021I20 gene	C130021I20Rik	AW209204	2.1831
1444519_at	leucine rich repeat containing G protein coupled receptor 5	Lgr5	BB363657	2.17953
1450988_at	leucine rich repeat containing G protein coupled receptor 5	Lgr5	BB751088	2.0197
1425251_at	prostaglandin E receptor 3 (subtype EP3)	Ptger3	D17406	2.17327
1423858_a_at	3-hydroxy-3-methylglutaryl-Coenzyme A synthase 2	Hmgcs2	BC014714	2.16975
1454348_at	RIKEN cDNA 4933407C09 gene	4933407C09Rik	AK016713	2.16662
1432381_a_at	fibrous sheath-interacting protein 1	Fsip1	AK005924	2.16241
1417487_at	fos-like antigen 1	Fosl1	U34245	2.16094
1432591_at	pregnancy-associated plasma protein A	Pappa	BB635017	2.15931
1427633_a_at	pregnancy-associated plasma protein A	Pappa	AF439513	1.08286
1460550_at	myotubularin related protein 11	Mtmr11	BE952757	2.15794
1450481_at	myeloblastosis oncogene-like 1	Mybl1	L35261	2.14825
1442195_at	expressed sequence BB283564	BB283564	BB307119	2.14225
1422990_at	met proto-oncogene	Met	NM_008591	2.14
1446154_at	uncharacterized LOC100047123	LOC100047123	BB131186	2.1376
1417906_at	RIKEN cDNA 1700001F09 gene /// predicted gene 10375 /// predicted gene 10377 /// predicted gene 3676	1700001F09Rik /// Gm10375 /// Gm10377 /// Gm3676	NM_027940	2.13403
1421995_at	transcription factor AP-2, alpha	Tfap2a	NM_011547	2.13335
1459729_at	solute carrier family 13 (sodium-dependent citrate transporter), member 5	Slc13a5	BE979238	2.13323
1435936_at	solute carrier family 13 (sodium-dependent citrate transporter), member 5	Slc13a5	BI134706	1.76078
1443029_at	PTPRF interacting protein, binding protein 1 (liprin beta 1)	Ppfibp1	AW550306	2.13118
1451755_a_at	apolipoprotein B mRNA editing enzyme, catalytic polypeptide 1	Apobec1	BC003792	2.13112
1426780_at	autophagy related 14	Atg14	AV247381	2.12953
1453255_at	solute carrier family 43, member 1	Slc43a1	AK011417	2.12889
1426546_at	testis-specific kinase 2	Tesk2	BQ179435	2.11902
1453287_at	ankyrin repeat domain 33B	Ankrd33b	AK012871	2.11596
1431308_at	ankyrin repeat domain 33B	Ankrd33b	BF783162	1.42623
1433977_at	heparan sulfate (glucosamine) 3-O-sulfotransferase 3B1	Hs3st3b1	BG918344	2.10809
1421507_at	olfactory receptor 78	Olfr78	BB132229	2.10283
1440009_at	olfactory receptor 78	Olfr78	AV229538	1.68985
1426920_x_at	integrin beta 1 (fibronectin receptor beta)	Itgb1	BM120341	2.10014
1421278_s_at	spectrin alpha, erythrocytic 1	Spta1	BB740660	2.09848
1436012_s_at	secernin 2	Scrn2	BB735480	2.09729
1433673_at	RIKEN cDNA E130309D14 gene	E130309D14Rik	BG069691	2.09021
1430643_at	mutS homolog 3 (E. coli)	Msh3	AV351842	2.08741
1424166_at	mutS homolog 3 (E. coli)	Msh3	M80360	1.02996
1421592_at	neural cell adhesion molecule 2	Ncam2	AF001286	2.08704
1425301_at	neural cell adhesion molecule 2	Ncam2	AF001287	1.07152
1440959_s_at	myoneurin	Mynn	BB759556	2.08579
1421333_a_at	myoneurin	Mynn	AK019238	1.07969
1450204_a_at	myoneurin	Mynn	AK019238	1.01935
1426496_at	WD repeat domain 55	Wdr55	AK017695	2.08381
1429171_a_at	non-SMC condensin I complex, subunit G	Ncapg	BB702347	2.0837
1429172_a_at	non-SMC condensin I complex, subunit G	Ncapg	BB702347	1.76676
1455124_at	tripartite motif-containing 68	Trim68	AW493298	2.07726
1448381_at	G elongation factor, mitochondrial 1	Gfm1	AK018125	2.07388
1429665_at	HAUS augmin-like complex, subunit 6	Haus6	BB794620	2.06793
1459458_at	DNA segment, Chr 9, ERATO Doi 338, expressed	D9Ertd338e	BG066922	2.0656
1418370_at	troponin C, cardiac/slow skeletal	Tnnc1	NM_009393	2.06183
1440806_x_at	RIKEN cDNA 5730526G10 gene	5730526G10Rik	AV305197	2.0438
1431739_at	mitochondrial translation optimization 1 homolog (S. cerevisiae)	Mto1	AK017573	2.03856
1441120_at	predicted gene, 19345	Gm19345	BB268577	2.03761
1440155_at	follistatin-like 4	Fstl4	BF463246	2.03367
1431458_at	RIKEN cDNA 4921507L20 gene	4921507L20Rik	AK014837	2.03305
1444031_at	calcium/calmodulin-dependent protein kinase II, delta	Camk2d	BB218576	2.03066
1456844_at	calcium/calmodulin-dependent protein kinase II, delta	Camk2d	AV346472	1.2468
1448766_at	gap junction protein, beta 1	Gjb1	BC026833	2.02072
1419050_at	transmembrane protein 8C	Tmem8c	NM_025376	2.01914
1456704_at	RIKEN cDNA 9530010C24 gene	9530010C24Rik	BG069453	2.01873
1438897_at	zinc finger, DHHC domain containing 3	Zdhhc3	BM248709	2.0166
1434910_at	RIKEN cDNA A830080D01 gene	A830080D01Rik	BE136476	2.01619
1442173_at	PHD finger protein 3	Phf3	AV286484	2.01493
1429731_at	RIKEN cDNA 6530403G13 gene	6530403G13Rik	AK018318	2.01132
1432153_at	RIKEN cDNA 4933426B08 gene	4933426B08Rik	AK016924	2.00838
1446196_at	high mobility group AT-hook 2	Hmga2	BB105328	2.00564
1457562_at	ribosomal protein S6 kinase, polypeptide 1	Rps6kb1	BB195657	2.00442
1441690_at	cadherin 8	Cdh8	BB273513	1.99941
1437359_at	ribonucleic acid binding protein S1	Rnps1	BI793607	1.99753
1436102_at	SEC22 vesicle trafficking protein homolog C (S. cerevisiae)	Sec22c	BB425408	1.99465
1456091_at	SEC22 vesicle trafficking protein homolog C (S. cerevisiae)	Sec22c	BB277237	1.60255
1449364_at	aurora kinase C	Aurkc	NM_020572	1.99329
1452730_at	ribosomal protein S4-like	Rps4l	AK004068	1.98975
1427478_at	ubiquitin specific peptidase 12	Usp12	BI558267	1.98864
1442103_at	Nipped-B homolog (Drosophila)	Nipbl	AW554925	1.98431
1444741_at	dedicator of cyto-kinesis 2	Dock2	AV317246	1.98252
1443059_at	hydroxysteroid (17-beta) dehydrogenase 11	Hsd17b11	BB402341	1.98074
1445208_at	exonuclease 3'-5' domain containing 2	Exd2	BE632948	1.9752
1425791_at	paraoxonase 2	Pon2	BC021887	1.96852
1440214_at	RIKEN cDNA A630001G21 gene	A630001G21Rik	BM243939	1.96812
1433687_at	vimentin-type intermediate filament associated coiled-coil protein	Vmac	BB539069	1.95909
1456247_x_at	predicted gene 13669 /// proteolipid protein 2	Gm13669 /// Plp2	AV166926	1.95493
1432919_at	RIKEN cDNA 4921511E18 gene	4921511E18Rik	AK014868	1.95482
1417970_at	ATP synthase, H+ transporting, mitochondrial F0 complex, subunit S	Atp5s	NM_026536	1.95366
1458469_at	Casitas B-lineage lymphoma b	Cblb	BB205662	1.95189
1418940_at	sulfotransferase family 1B, member 1	Sult1b1	NM_019878	1.94948
1432127_at	RIKEN cDNA 4933401L05 gene	4933401L05Rik	AK016606	1.93774
1419688_at	glypican 6	Gpc6	BC023448	1.92979
1428774_at	glypican 6	Gpc6	AK020118	1.64185
1421595_at	family with sequence similarity 184, member B	Fam184b	NM_021416	1.92779
1441551_at	myopalladin	Mypn	BB196537	1.92284
1448982_at	kallikrein related-peptidase 6	Klk6	NM_011177	1.92231
1448070_at	exportin 1, CRM1 homolog (yeast)	Xpo1	AI592772	1.91907
1452702_at	chloride channel 7	Clcn7	AK009435	1.91342
1450408_at	chloride channel 7	Clcn7	NM_011930	1.12444
1447485_at	G protein-coupled receptor 150	Gpr150	AI462560	1.91256
1458236_at	Mus musculus 12 days embryo eyeball cDNA, RIKEN full-length enriched library, clone:D230015O18 product:hypothetical protein, full insert sequence.	AK084265	BB657751	1.90892
1439917_at	PDZ domain containing 8	Pdzd8	AW124545	1.90506
1436375_at	S1 RNA binding domain 1	Srbd1	C85414	1.90077
1429422_at	RIKEN cDNA 4933412E12 gene	4933412E12Rik	AK016788	1.90003
1440803_x_at	tachykinin receptor 3	Tacr3	BB498416	1.89887
1441214_at	exophilin 5	Exph5	BQ176550	1.89816
1451842_a_at	cholinergic receptor, nicotinic, beta polypeptide 3	Chrnb3	AF467896	1.8979
1448762_at	RAD17 homolog (S. pombe)	Rad17	NM_011233	1.89371
1450374_at	parathyroid hormone 2	Pth2	NM_053256	1.89282
1449328_at	lymphocyte antigen 75	Ly75	NM_013825	1.89121
1418374_at	FXYD domain-containing ion transport regulator 3	Fxyd3	NM_008557	1.8873
1447869_x_at	Rho-related BTB domain containing 3	Rhobtb3	AV047988	1.88717
1454337_at	RIKEN cDNA 6330571C24 gene	6330571C24Rik	AK018247	1.88528
1433103_at	hydrolethalus syndrome 1	Hyls1	AK017552	1.88295
1439626_at	tropomodulin 3	Tmod3	BB209799	1.87599
1453817_at	ATP-binding cassette, sub-family A (ABC1), member 6	Abca6	AK018242	1.87472
1423360_at	YME1-like 1 (S. cerevisiae)	Yme1l1	BB826168	1.87126
1437822_at	YME1-like 1 (S. cerevisiae)	Yme1l1	AV340292	1.18644
1431103_at	RIKEN cDNA 1700003P14 gene	1700003P14Rik	AK016350	1.87114
1440430_at	RIKEN cDNA A130004G07 gene	A130004G07Rik	BB152199	1.86919
1441330_at	crumbs homolog 1 (Drosophila)	Crb1	BG295465	1.86917
1426448_at	praja ring finger 1, E3 ubiquitin protein ligase	Pja1	BM199789	1.86756
1417943_at	guanine nucleotide binding protein (G protein), gamma 4	Gng4	NM_010317	1.86451
1448974_at	doublecortin	Dcx	BB418548	1.8561
1415913_at	predicted gene 15483 /// 40S ribosomal protein S13-like /// ribosomal protein S13 /// ribosomal protein S13, pseudogene 4	Gm15483 /// LOC102642137 /// Rps13 /// Rps13-ps4	NM_026533	1.85596
1427588_a_at	dystrobrevin alpha	Dtna	X95226	1.85423
1449227_at	cholesterol 25-hydroxylase	Ch25h	NM_009890	1.84951
1423479_at	nucleolar protein 11	Nol11	AK005123	1.8483
1423480_at	nucleolar protein 11	Nol11	AK005123	1.7467
1438784_at	B cell leukemia/lymphoma 11B	Bcl11b	BB329234	1.84255
1455996_x_at	proline-rich acidic protein 1	Prap1	AI415324	1.84141
1454294_at	RIKEN cDNA 2310061A09 gene	2310061A09Rik	BB105009	1.83922
1459343_at	Mus musculus HEAT repeat containing 6 (Heatr6), mRNA. /// HEAT repeat containing 6	Heatr6 /// Heatr6	BB526398	1.8387
1424952_at	OCIA domain containing 1	Ociad1	BC006937	1.83503
1457693_a_at	enolase 4	Eno4	AV343405	1.83359
1460505_at	RIKEN cDNA 8030442B05 gene	8030442B05Rik	AK020198	1.83195
1457415_a_at	RIKEN cDNA 4930513N10 gene	4930513N10Rik	AI503156	1.82953
1441342_at	dipeptidylpeptidase 4	Dpp4	BQ030854	1.82775
1430113_at	SH2 domain containing 6	Sh2d6	AK016886	1.82614
1450677_at	checkpoint kinase 1	Chek1	NM_007691	1.82318
1449708_s_at	checkpoint kinase 1	Chek1	C85740	1.53794
1439208_at	checkpoint kinase 1	Chek1	BB298208	1.06867
1420032_at	checkpoint kinase 1	Chek1	C85740	1.05158
1419624_a_at	RIKEN cDNA 1700010I14 gene	1700010I14Rik	NM_025851	1.82143
1449537_at	mutS homolog 5 (E. coli)	Msh5	NM_013600	1.8176
1450328_at	uncharacterized LOC100043315	LOC100043315	NM_028588	1.81739
1441396_at	UDP-Gal:betaGlcNAc beta 1,3-galactosyltransferase, polypeptide 1	B3galt1	AV328619	1.81038
1441429_at	insulin receptor substrate 4	Irs4	BB295945	1.81021
1438407_at	dermatan sulfate epimerase-like	Dsel	AV336691	1.80831
1419078_at	ninein	Nin	NM_008697	1.80152
1437093_at	dynein, axonemal, intermediate chain 1	Dnaic1	BB360504	1.79845
1437094_x_at	dynein, axonemal, intermediate chain 1	Dnaic1	BB360504	1.36947
1445854_at	RIKEN cDNA C230004F18 gene	C230004F18Rik	BB380166	1.78913
1440299_at	Mab-21 domain containing 1	Mb21d1	BB073366	1.78713
1455561_at	carnosine dipeptidase 1 (metallopeptidase M20 family)	Cndp1	BB497651	1.78635
1427088_at	cyclin T2	Ccnt2	BI872151	1.78384
1441528_at	trafficking protein particle complex 12	Trappc12	BB307742	1.7823
1423878_at	glycophorin C	Gypc	BC027408	1.77951
1442421_at	serine/arginine repetitive matrix 3	Srrm3	AV337624	1.77909
1458320_at	glutamate rich 6	Erich6	BB012140	1.77834
1457484_at	uncharacterized D930050J11	D930050J11	BB529208	1.776
1444181_at	GTPase, IMAP family member 5	Gimap5	BB500131	1.77513
1440615_at	dual specificity phosphatase 16	Dusp16	BB121278	1.77182
1418839_at	glomulin, FKBP associated protein	Glmn	NM_133248	1.77062
1439373_x_at	wingless-type MMTV integration site family, member 5B	Wnt5b	AV303043	1.76941
1428581_at	family with sequence similarity 178, member B	Fam178b	AK006300	1.76835
1433162_at	RIKEN cDNA 6230414M07 gene	6230414M07Rik	AK018087	1.76753
1437920_at	Eph receptor A5	Epha5	AI854630	1.76267
1435286_at	Eph receptor A5	Epha5	BB304438	1.03333
1425111_at	sortilin-related VPS10 domain containing receptor 3	Sorcs3	AK018111	1.76063
1452273_at	family with sequence similarity 83, member H	Fam83h	BB021559	1.76011
1447592_at	dopamine beta hydroxylase	Dbh	BB451008	1.76001
1416572_at	matrix metallopeptidase 14 (membrane-inserted)	Mmp14	NM_008608	1.75596
1421633_a_at	hyaluronan and proteoglycan link protein 1	Hapln1	NM_013500	1.7475
1419008_at	neuropeptide Y receptor Y5	Npy5r	NM_016708	1.74747
1416137_at	annexin A7	Anxa7	BC008997	1.7474
1419721_at	hydroxycarboxylic acid receptor 2	Hcar2	NM_030701	1.74658
1444394_at	acyl-Coenzyme A dehydrogenase family, member 9	Acad9	BB187759	1.74577
1439759_x_at	sulfotransferase family, cytosolic, 6B, member 1	Sult6b1	AV101767	1.74287
1444632_at	cDNA sequence BC064078	BC064078	BF658882	1.73958
1453647_at	RIKEN cDNA E130112N10 gene /// vesicle-associated membrane protein 1	E130112N10Rik /// Vamp1	AK013893	1.73858
1444738_at	C2 calcium-dependent domain containing 5	C2cd5	BB431080	1.7385
1420655_at	patatin-like phospholipase domain containing 3	Pnpla3	NM_054088	1.73414
1451418_a_at	splA/ryanodine receptor domain and SOCS box containing 4	Spsb4	BC023083	1.73411
1455797_x_at	eukaryotic translation initiation factor 2D	Eif2d	BB810987	1.7332
1437720_at	eukaryotic translation initiation factor 2D	Eif2d	BB342437	1.70551
1456127_at	canopy 1 homolog (zebrafish)	Cnpy1	AV299691	1.73196
1427208_at	zinc finger protein 451	Zfp451	BC024435	1.72576
1441166_at	RIKEN cDNA A330050F15 gene	A330050F15Rik	AW123460	1.72534
1450308_a_at	5'-3' exoribonuclease 1	Xrn1	NM_011916	1.72411
1460057_at	growth differentiation factor 3	Gdf3	BM196098	1.72157
1431269_at	peroxiredoxin 4	Prdx4	AK014651	1.72047
1446070_at	tRNA-yW synthesizing protein 1 homolog (S. cerevisiae)	Tyw1	BB297402	1.71904
1434974_at	pyruvate dehydrogenase kinase, isoenzyme 1	Pdk1	BB391928	1.71707
1418630_at	KH domain containing, RNA binding, signal transduction associated 1	Khdrbs1	NM_011317	1.71485
1436285_at	coiled-coil domain containing 113	Ccdc113	AV279772	1.71271
1436676_at	mitogen-activated protein kinase 8 interacting protein 3	Mapk8ip3	BB120594	1.71263
1437871_at	phosphoglucomutase 5	Pgm5	BG967597	1.71254
1419128_at	integrin alpha X	Itgax	NM_021334	1.71195
1432637_at	predicted gene, 19924 /// predicted gene 6943 /// hippocalcin-like protein 1-like	Gm19924 /// Gm6943 /// LOC102642925	BB099606	1.70587
1444336_at	predicted gene, 26794 /// potassium inwardly-rectifying channel, subfamily J, member 3	Gm26794 /// Kcnj3	BM117404	1.70326
1444520_at	furry homolog-like (Drosophila)	Fryl	AW324422	1.70223
1432957_at	RIKEN cDNA 5730407O05 gene	5730407O05Rik	AK017518	1.6991
1450163_a_at	Werner syndrome homolog (human)	Wrn	D86527	1.698
1451708_at	G protein-coupled receptor 33	Gpr33	AF045766	1.69721
1447671_x_at	F-box protein 6	Fbxo6	BB359704	1.69664
1452380_at	Eph receptor A7	Epha7	BB075797	1.69469
1443535_at	RAB GTPase activating protein 1	Rabgap1	BM223600	1.69098
1456397_at	cadherin 4	Cdh4	BB210819	1.68451
1433075_at	RIKEN cDNA 4931412I15 gene	4931412I15Rik	AK016451	1.68398
1417951_at	enolase 3, beta muscle	Eno3	NM_007933	1.68383
1452964_at	tubulin tyrosine ligase-like family, member 11	Ttll11	AK016577	1.68247
1440169_x_at	interferon (alpha and beta) receptor 2	Ifnar2	BB522265	1.68226
1449220_at	GTPase, IMAP family member 3	Gimap3	NM_031247	1.68072
1441075_at	nitric oxide synthase trafficker	Nostrin	AW541389	1.67808
1457707_at	multiple C2 domains, transmembrane 2	Mctp2	BB817942	1.67361
1416998_at	RRS1 ribosome biogenesis regulator homolog (S. cerevisiae)	Rrs1	NM_021511	1.67336
1434606_at	v-erb-b2 erythroblastic leukemia viral oncogene homolog 3 (avian)	Erbb3	BF140685	1.67226
1436749_at	mesoderm development candidate 2	Mesdc2	BM211306	1.67017
1419763_at	NFKB activating protein	Nkap	NM_025937	1.66979
1449589_x_at	NFKB activating protein	Nkap	NM_025937	1.46036
1442138_at	G protein-coupled receptor 62	Gpr62	BE955672	1.6659
1443968_at	adenosine deaminase, RNA-specific, B1	Adarb1	BI202667	1.66583
1419058_at	polymerase (RNA) I polypeptide E	Polr1e	NM_022811	1.66269
1432019_at	TruB pseudouridine (psi) synthase homolog 1 (E. coli)	Trub1	AK018525	1.66238
1428812_at	RIKEN cDNA 1700040L02 gene	1700040L02Rik	AK006661	1.66138
1425081_at	zinc finger protein 286	Zfp286	BE651907	1.65974
1438405_at	fibroblast growth factor 7	Fgf7	BB791906	1.65875
1446291_at	VPS33B interacting protein, apical-basolateral polarity regulator, spe-39 homolog	Vipas39	BB082509	1.6559
1419202_at	cystatin F (leukocystatin)	Cst7	NM_009977	1.65443
1443757_x_at	ankyrin repeat and zinc finger domain containing 1 /// galactosidase, beta 1-like	Ankzf1 /// Glb1l	BB518847	1.6521
1420411_a_at	phosphatidylinositol 4-kinase type 2 beta	Pi4k2b	NM_028744	1.64823
1442565_at	protocadherin 10	Pcdh10	BB174272	1.64722
1436638_at	functional intergenic repeating RNA element	Firre	BB768054	1.64706
1438915_at	functional intergenic repeating RNA element	Firre	AI452037	1.43941
1452348_s_at	interferon activated gene 204 /// interferon activated gene 205 /// myeloid cell nuclear differentiation antigen /// myeloid nuclear differentiation antigen like	Ifi204 /// Ifi205 /// Mnda /// Mndal	AI481797	1.64269
1421766_at	ubiquitin carboxyl-terminal esterase L4	Uchl4	NM_033607	1.64096
1421188_at	chemokine (C-C motif) receptor 2	Ccr2	BB148128	1.63885
1453675_at	solute carrier family 16 (monocarboxylic acid transporters), member 10	Slc16a10	AK011813	1.63742
1443344_at	C2 calcium-dependent domain containing 4C	C2cd4c	AV273279	1.63513
1435193_at	RIKEN cDNA A230050P20 gene	A230050P20Rik	BB085904	1.63488
1438037_at	hect domain and RLD 6	Herc6	AW208668	1.63478
1455844_at	predicted gene 6277	Gm6277	BI079333	1.63283
1437699_at	RIKEN cDNA E430014B02 gene	E430014B02Rik	BB031353	1.62742
1453592_at	leucine rich repeat containing 39	Lrrc39	AK008119	1.62735
1453537_a_at	WD repeat domain 17	Wdr17	AK020995	1.62593
1457307_at	apolipoprotein L 11b	Apol11b	AA214835	1.62581
1440927_x_at	apolipoprotein L 11b	Apol11b	AA214835	1.40395
1445918_at	transmembrane protein 2	Tmem2	BB035414	1.62438
1431581_at	RIKEN cDNA 4922502B01 gene	4922502B01Rik	AK013705	1.62393
1421169_at	zinc finger protein 46	Zfp46	NM_009557	1.62213
1417439_at	CD248 antigen, endosialin	Cd248	NM_054042	1.62181
1428964_at	solute carrier family 25 (mitochondrial carrier), member 18	Slc25a18	AK005250	1.62167
1443421_s_at	protocadherin beta 15	Pcdhb15	BB174795	1.62163
1435917_at	OCIA domain containing 2	Ociad2	BM937735	1.62111
1433410_at	RIKEN cDNA C030014O09 gene	C030014O09Rik	AK021082	1.62103
1444223_at	hypocretin (orexin) receptor 2	Hcrtr2	BI133700	1.62013
1421516_at	nuclear receptor subfamily 6, group A, member 1	Nr6a1	U09563	1.61999
1440666_at	RIKEN cDNA 4933430I17 gene	4933430I17Rik	AV282543	1.61498
1454989_at	centrosome and spindle pole associated protein 1	Cspp1	AW553463	1.61281
1442559_at	--- /// predicted gene 10062	Gm10062 /// Gm10062	BB339757	1.60989
1430282_at	transmembrane protein 242	Tmem242	AK003559	1.60738
1422244_at	polycystic kidney disease (polycystin) and REJ (sperm receptor for egg jelly homolog, sea urchin)	Pkdrej	NM_011105	1.60599
1424689_at	protease, serine 32	Prss32	BC024903	1.6056
1420090_at	v-raf-leukemia viral oncogene 1	Raf1	AA990557	1.60466
1454974_at	netrin 1	Ntn1	BI143915	1.60404
1443034_at	Hermansky-Pudlak syndrome 1 homolog (human)	Hps1	AV320415	1.60065
1441803_at	interaction protein for cytohesin exchange factors 1	Ipcef1	BE447097	1.5986
1442885_at	SREBF chaperone	Scap	BB342356	1.59841
1454043_a_at	potassium voltage-gated channel, shaker-related subfamily, beta member 1	Kcnab1	AK015412	1.59732
1430942_at	RIKEN cDNA 8430437O03 gene	8430437O03Rik	AV367796	1.59691
1460673_at	folylpolyglutamyl synthetase	Fpgs	U33557	1.59396
1423950_at	potassium voltage-gated channel, shaker-related subfamily, beta member 3	Kcnab3	BC017518	1.59222
1432232_at	predicted gene, 26879 /// REST corepressor 3	Gm26879 /// Rcor3	AK016486	1.58873
1435840_x_at	cDNA sequence BC147527	BC147527	AI452166	1.58697
1450936_a_at	deoxyribonuclease 1-like 2	Dnase1l2	AI507229	1.58405
1460134_at	RIKEN cDNA 9330175E14 gene	9330175E14Rik	BB082472	1.58336
1426622_a_at	glutaminyl-peptide cyclotransferase (glutaminyl cyclase)	Qpct	BB150720	1.58335
1442708_at	Mus musculus 0 day neonate kidney cDNA, RIKEN full-length enriched library, clone:D630048D13 product:unclassifiable, full insert sequence.	AK085625	BB504418	1.58325
1430629_at	solute carrier family 16 (monocarboxylic acid transporters), member 14	Slc16a14	AK003423	1.58303
1440148_at	G protein-coupled receptor 6	Gpr6	AI852874	1.58273
1436086_at	Leber congenital amaurosis 5-like	Lca5l	AV256234	1.58147
1459690_at	zinc finger protein 426	Zfp426	AI451513	1.58079
1426653_at	minichromosome maintenance deficient 3 (S. cerevisiae)	Mcm3	BI658327	1.57818
1458934_at	DNA segment, Chr 5, ERATO Doi 505, expressed	D5Ertd505e	BG068094	1.57734
1449876_at	protein kinase, cGMP-dependent, type I	Prkg1	NM_011160	1.57692
1458349_s_at	predicted gene, 19651	Gm19651	BB278163	1.5751
1430468_at	RIKEN cDNA 2810449G22 gene	2810449G22Rik	AI465509	1.57409
1439032_at	HAUS augmin-like complex, subunit 2	Haus2	BG069669	1.57339
1419969_at	expressed sequence C77370	C77370	C77386	1.57194
1457046_s_at	expressed sequence C77370	C77370	BB545241	1.11479
1428879_at	phosphatidylinositol transfer protein, cytoplasmic 1	Pitpnc1	AI595920	1.57112
1454560_at	RIKEN cDNA 4930519N06 gene	4930519N06Rik	AK015846	1.57042
1433320_at	RIKEN cDNA 4930519N06 gene	4930519N06Rik	AK015846	1.33227
1421694_a_at	versican	Vcan	NM_019389	1.56885
1424003_at	protein-O-mannose kinase	Pomk	BC027296	1.56784
1424004_x_at	protein-O-mannose kinase	Pomk	BC027296	1.31943
1442588_at	pluripotency-associated noncoding transcript 2	Panct2	BB117375	1.56289
1457306_at	aminolevulinate, delta-, dehydratase	Alad	C86690	1.5628
1450276_a_at	scinderin	Scin	NM_009132	1.56207
1430706_at	phosphatidylethanolamine binding protein 4	Pebp4	AK006750	1.56073
1447382_at	phosphatidylinositol glycan anchor biosynthesis, class T	Pigt	BB780056	1.55819
1447416_at	myelin regulatory factor-like	Myrfl	AB052399	1.55787
1429789_at	actin related protein T3	Actrt3	BB343185	1.55748
1451367_at	COP9 (constitutive photomorphogenic) homolog, subunit 6 (Arabidopsis thaliana)	Cops6	BM899002	1.55632
1418011_a_at	SH3-domain GRB2-like B1 (endophilin)	Sh3glb1	BB221842	1.55415
1424397_at	DEAH (Asp-Glu-Ala-His) box polypeptide 36	Dhx36	C76277	1.55247
1452087_at	epithelial stromal interaction 1 (breast)	Epsti1	BF020640	1.55195
1458150_at	autophagy/beclin 1 regulator 1	Ambra1	BB445665	1.55103
1442477_at	autophagy/beclin 1 regulator 1	Ambra1	BG072427	1.36378
1420687_at	RIKEN cDNA 4932438H23 gene	4932438H23Rik	NM_028905	1.55043
1460123_at	G protein-coupled receptor 1	Gpr1	AW541072	1.54861
1426026_at	PRP6 pre-mRNA splicing factor 6 homolog (yeast)	Prpf6	BC025030	1.54787
1442226_at	sema domain, immunoglobulin domain (Ig), short basic domain, secreted, (semaphorin) 3E	Sema3e	AV348197	1.54738
1425906_a_at	sema domain, immunoglobulin domain (Ig), short basic domain, secreted, (semaphorin) 3E	Sema3e	AF034744	1.30291
1440261_at	adaptor-related protein complex AP-4, epsilon 1	Ap4e1	BM200128	1.54666
1456948_at	adaptor-related protein complex AP-4, epsilon 1	Ap4e1	BM115150	1.40084
1421587_at	kallikrein 1-related peptidase b27	Klk1b27	NM_020268	1.5466
1418933_at	solute carrier family 1 (high affinity aspartate/glutamate transporter), member 6	Slc1a6	NM_009200	1.54432
1436199_at	tripartite motif-containing 14	Trim14	AU042532	1.54422
1430770_at	RIKEN cDNA 3110080E11 gene	3110080E11Rik	BB367686	1.54386
1442177_at	solute carrier family 6 (neurotransmitter transporter, glycine), member 5	Slc6a5	BQ176194	1.54353
1442071_at	ATP-binding cassette, sub-family E (OABP), member 1	Abce1	BG063303	1.54316
1445464_at	transmembrane protein 63b	Tmem63b	AI506620	1.54306
1448671_at	ubiquitin-conjugating enzyme E2E 3	Ube2e3	AW120830	1.54239
1430537_at	tRNA methyltranferase 12	Trmt12	AK019481	1.54092
1420744_at	cholinergic receptor, nicotinic, beta polypeptide 2 (neuronal)	Chrnb2	NM_009602	1.54087
1417938_at	RAD51 associated protein 1	Rad51ap1	BC003738	1.53924
1430314_at	NADP+ dependent oxidoreductase domain containing 1	Noxred1	BB217068	1.53457
1425878_at	calcium binding protein 4	Cabp4	AY039218	1.53392
1437388_at	fucosyltransferase 10	Fut10	AV309082	1.53229
1453083_at	vomeronasal 2, receptor 29	Vmn2r29	AK018294	1.53223
1445131_at	F-box and leucine-rich repeat protein 13	Fbxl13	BG071043	1.53139
1420048_at	expressed sequence C78859	C78859	C78859	1.53029
1438435_at	alkaline ceramidase 3	Acer3	BB329313	1.52924
1444014_at	RIKEN cDNA D830025C05 gene	D830025C05Rik	BB551133	1.52876
1439526_at	malic enzyme 2, NAD(+)-dependent, mitochondrial	Me2	AV375160	1.52795
1421628_at	interleukin 18 receptor 1	Il18r1	NM_008365	1.52659
1455515_at	RIKEN cDNA 1810041L15 gene	1810041L15Rik	BQ177117	1.52594
1443068_at	RIKEN cDNA D130084N16 gene	D130084N16Rik	BB464028	1.52562
1450042_at	aristaless related homeobox	Arx	BB322201	1.52419
1456050_at	expressed sequence C80998	C80998	BG066927	1.52342
1421512_at	centrosomal protein 250	Cep250	NM_008383	1.52328
1446188_at	centrosomal protein 97	Cep97	BB363453	1.52311
1429463_at	protein kinase, AMP-activated, alpha 2 catalytic subunit	Prkaa2	BB612385	1.5218
1459133_at	ER degradation enhancer, mannosidase alpha-like 3	Edem3	BB549831	1.52099
1431667_s_at	EF-hand calcium binding domain 11	Efcab11	AK011836	1.51979
1437076_at	Smg-5 homolog, nonsense mediated mRNA decay factor pseudogene	A930017M01Rik	BB279424	1.5186
1454013_at	RIKEN cDNA 1810062O18 gene	1810062O18Rik	AK007938	1.51704
1437428_x_at	eukaryotic translation initiation factor 2B, subunit 2 beta	Eif2b2	AW551841	1.51657
1429700_at	RIKEN cDNA 3110040M04 gene	3110040M04Rik	AV000681	1.51475
1457728_at	family with sequence similarity 129, member C	Fam129c	BB763642	1.51199
1422856_at	solute carrier family 12, member 3	Slc12a3	NM_019415	1.51187
1430047_at	ankyrin repeat domain 32	Ankrd32	AK012253	1.50537
1441249_at	RIKEN cDNA 4930403D09 gene	4930403D09Rik	AV259068	1.50359
1453834_at	RIKEN cDNA 1500002C15 gene	1500002C15Rik	BB857377	1.50292
1445743_at	RIKEN cDNA E330024J20 gene	E330024J20Rik	BB556624	1.50218
1445539_at	phosphodiesterase 7B	Pde7b	BE687857	1.49942
1458730_at	predicted gene, 20066	Gm20066	BM245915	1.4971
1448649_at	glutamyl aminopeptidase	Enpep	NM_007934	1.49677
1433608_at	Sec1 family domain containing 2	Scfd2	BB821363	1.49237
1440187_at	TAF3 RNA polymerase II, TATA box binding protein (TBP)-associated factor	Taf3	AV316700	1.49158
1429443_at	copine IV	Cpne4	AK014396	1.4901
1438354_x_at	calponin 3, acidic	Cnn3	BB705075	1.4897
1426825_at	formin-like 3	Fmnl3	BB138853	1.4886
1449485_at	receptor (TNFRSF)-interacting serine-threonine kinase 1	Ripk1	AA186144	1.48803
1430858_at	RIKEN cDNA 4632433K11 gene	4632433K11Rik	AK014606	1.48359
1436415_at	mediator complex subunit 29	Med29	AA855988	1.48272
1439671_at	RIKEN cDNA 4930466K18 gene	4930466K18Rik	AU067642	1.48175
1433072_at	RIKEN cDNA 4933425E08 gene	4933425E08Rik	AK016911	1.48074
1443175_at	RIKEN cDNA A830010M09 gene	A830010M09Rik	BB466434	1.48007
1454659_at	dCMP deaminase	Dctd	BG069699	1.47679
1459728_at	ISY1 splicing factor homolog (S. cerevisiae)	Isy1	AI553531	1.47602
1455197_at	Rho family GTPase 1	Rnd1	BE852181	1.47477
1458373_at	Gen homolog 1, endonuclease (Drosophila)	Gen1	BM218112	1.47419
1446556_at	potassium voltage-gated channel, Shal-related family, member 1	Kcnd1	BB073575	1.4734
1426695_at	RIKEN cDNA 9030624J02 gene	9030624J02Rik	BC007154	1.47268
1449623_at	thioredoxin reductase 3	Txnrd3	AI196535	1.47175
1457288_at	ankyrin 3, epithelial	Ank3	BM933244	1.47072
1428395_at	SMAD specific E3 ubiquitin protein ligase 1	Smurf1	BB832916	1.47054
1424975_at	sialic acid binding Ig-like lectin 5	Siglec5	AF293371	1.47017
1458667_at	ninein-like	Ninl	AV266695	1.46998
1446155_at	RIKEN cDNA 2700089E24 gene	2700089E24Rik	BB046613	1.46993
1457230_at	glucosamine-6-phosphate deaminase 2	Gnpda2	BB458901	1.46957
1418535_at	ral guanine nucleotide dissociation stimulator,-like 1	Rgl1	NM_016846	1.4646
1443950_at	HMG box domain containing 3	Hmgxb3	BB233267	1.46421
1445186_at	stanniocalcin 2	Stc2	BB774473	1.46155
1421077_at	SERTA domain containing 3	Sertad3	BM124141	1.46132
1425892_a_at	prepronociceptin	Pnoc	D50055	1.46126
1441603_at	somatostatin receptor 3	Sstr3	BQ174132	1.4606
1451865_at	coxsackie virus and adenovirus receptor	Cxadr	BC004680	1.46024
1436090_at	ectonucleotide pyrophosphatase/phosphodiesterase 6	Enpp6	BB129371	1.46024
1434324_x_at	eukaryotic translation initiation factor 3, subunit H	Eif3h	AW701137	1.45988
1458483_at	RIKEN cDNA A330102I10 gene	A330102I10Rik	BQ174124	1.45912
1436926_at	estrogen related receptor, beta	Esrrb	AV333667	1.459
1437132_x_at	neural precursor cell expressed, developmentally down-regulated gene 9	Nedd9	BB535494	1.45886
1444517_at	RIKEN cDNA 4930485B16 gene	4930485B16Rik	AI551889	1.457
1417644_at	sarcospan	Sspn	BC021484	1.45685
1455328_at	acid-sensing (proton-gated) ion channel 1	Asic1	BQ176072	1.44796
1459534_at	uncharacterized LOC102641624	LOC102641624	BQ174879	1.44791
1446798_at	mitogen-activated protein kinase kinase kinase kinase 3	Map4k3	BB129632	1.44749
1424977_at	protein phosphatase 1, regulatory subunit 42	Ppp1r42	BC022722	1.44719
1460286_at	septin 6	2018-09-06	NM_019942	1.44665
1421738_at	gamma-aminobutyric acid (GABA) A receptor, subunit alpha 2	Gabra2	NM_008066	1.44658
1458839_at	exocyst complex component 8	Exoc8	BB032637	1.44608
1440215_at	triple QxxK/R motif containing	Triqk	BG068916	1.44573
1453866_a_at	Kell blood group precursor (McLeod phenotype) homolog	Xk	AK007734	1.4449
1444460_at	ubiquitin-conjugating enzyme E2R 2	Ube2r2	BM231451	1.44205
1452413_at	pseudopodium-enriched atypical kinase 1	Peak1	BC026466	1.43884
1435501_at	autophagy related 2B	Atg2b	BQ174984	1.43855
1455297_at	spindlin family, member 2C	Spin2c	BG070258	1.4372
1424203_at	nicalin homolog (zebrafish)	Ncln	BC019501	1.43718
1430565_at	RIKEN cDNA 1700030J22 gene	1700030J22Rik	AK006553	1.43717
1453617_at	zinc finger, RAN-binding domain containing 3	Zranb3	AK016921	1.43647
1455978_a_at	matrilin 2	Matn2	BB338441	1.4364
1443548_at	uncharacterized LOC100862268	LOC100862268	BB189091	1.43606
1418812_a_at	BarH-like 1 (Drosophila)	Barhl1	NM_019446	1.43552
1458761_at	DDRGK domain containing 1	Ddrgk1	BB319478	1.43352
1419903_at	dysbindin (dystrobrevin binding protein 1) domain containing 2	Dbndd2	AU067707	1.43087
1428105_at	TPX2, microtubule-associated protein homolog (Xenopus laevis)	Tpx2	AK011311	1.43005
1425697_at	nuclear export mediator factor	Nemf	BC027272	1.42908
1452961_at	TLR4 interactor with leucine-rich repeats	Tril	AK004681	1.42901
1425317_x_at	serine threonine kinase 31	Stk31	AF285580	1.42783
1430051_at	RIKEN cDNA 4930486L24 gene	4930486L24Rik	AK015635	1.42662
1437542_at	IKAROS family zinc finger 2	Ikzf2	BB319935	1.42606
1421643_at	IKAROS family zinc finger 2	Ikzf2	NM_011770	1.07713
1449583_at	protocadherin beta 20	Pcdhb20	NM_053145	1.42526
1418552_at	opsin 1 (cone pigments), short-wave-sensitive (color blindness, tritan)	Opn1sw	AF190670	1.42526
1460264_at	expressed sequence C81600	C81600	C81600	1.42514
1429013_at	MAP7 domain containing 2	Map7d2	AK021126	1.42309
1424832_at	CD300 molecule-like family member d	Cd300ld	BC019814	1.42061
1431705_a_at	mucolipin 2	Mcoln2	AK014467	1.42036
1441197_at	RIKEN cDNA 9530059O14 gene	9530059O14Rik	AW494454	1.42008
1438498_at	zinc finger, MYND-type containing 15	Zmynd15	AI662455	1.41976
1434531_at	mannoside acetylglucosaminyltransferase 5, isoenzyme B	Mgat5b	BB400317	1.41927
1458523_at	zinc finger, matrin-like	Zfml	BB364292	1.41802
1436861_at	interleukin 7	Il7	BG069762	1.4178
1460095_at	SLX1 structure-specific endonuclease subunit homolog B (S. cerevisiae)	Slx1b	BB347515	1.41766
1420732_at	RWD domain containing 3	Rwdd3	NM_025637	1.41756
1446130_at	microRNA 1931	Mir1931	AW557530	1.41109
1460525_at	RIKEN cDNA 2810047J09 gene	2810047J09Rik	AV138957	1.41009
1423550_at	solute carrier family 1 (glutamate/neutral amino acid transporter), member 4	Slc1a4	BB277461	1.40831
1445890_at	RIKEN cDNA C230079E05 gene	C230079E05Rik	BB381460	1.40777
1440260_at	coiled-coil domain containing 58	Ccdc58	BG064532	1.40742
1437010_a_at	ornithine decarboxylase antizyme 3	Oaz3	BF319714	1.40659
1440571_at	Mus musculus eukaryotic translation initiation factor 4 gamma, 3 (Eif4g3), transcript variant 3, mRNA. /// eukaryotic translation initiation factor 4 gamma, 3	Eif4g3 /// Eif4g3	BM212250	1.40585
1452639_at	ectonucleotide pyrophosphatase/phosphodiesterase 4	Enpp4	BG920295	1.40418
1450405_at	mitochondrial ribosomal protein L19	Mrpl19	BB041267	1.40354
1453563_at	NmrA-like family domain containing 1	Nmral1	AK012340	1.40296
1420856_a_at	LanC (bacterial lantibiotic synthetase component C)-like 2	Lancl2	NM_133737	1.39962
1450028_a_at	LanC (bacterial lantibiotic synthetase component C)-like 2	Lancl2	NM_133737	1.09599
1421503_at	protocadherin 15	Pcdh15	NM_023115	1.39952
1444317_at	protocadherin 15	Pcdh15	BB078305	1.18706
1435002_at	zinc finger protein 507	Zfp507	BM249415	1.39774
1440185_x_at	SUMO1 activating enzyme subunit 1	Sae1	BB293365	1.3975
1449864_at	interleukin 4	Il4	NM_021283	1.39658
1453839_a_at	peptidase inhibitor 16	Pi16	AK004672	1.39627
1426481_at	kelch-like 22	Klhl22	BB126112	1.39419
1440497_at	cap methyltransferase 1	Cmtr1	BE956898	1.39293
1427170_at	proteasome (prosome, macropain) subunit, alpha type, 8	Psma8	BF318721	1.39227
1419380_at	zinc finger protein 423	Zfp423	NM_033327	1.38944
1423253_at	myelin protein zero	Mpz	AI385618	1.38894
1418900_at	ubiquitin-fold modifier 1	Ufm1	NM_026435	1.38891
1458168_at	ubiquitin-fold modifier 1	Ufm1	AV356799	1.03885
1427665_a_at	nuclear factor I/C	Nfic	AF358459	1.38706
1429295_s_at	thyroid hormone receptor interactor 13	Trip13	AK010336	1.38704
1452104_at	ADP-ribosylation factor-like 16	Arl16	BI456906	1.38603
1453561_x_at	RIKEN cDNA 8430431K14 gene	8430431K14Rik	BB809910	1.38478
1429745_at	DNA segment, Chr X, Baylor 18 /// predicted gene 14685 /// predicted pseudogene 5639 /// predicted gene 5640 /// predicted gene 5936	DXBay18 /// Gm14685 /// Gm5639 /// Gm5640 /// Gm5936	AK005439	1.38264
1427927_at	HscB iron-sulfur cluster co-chaperone homolog (E. coli)	Hscb	AI426175	1.38247
1439615_at	giant axonal neuropathy	Gan	BB187898	1.38205
1455674_at	WD repeat domain 76	Wdr76	BB041662	1.38166
1423258_at	synaptotagmin IX	Syt9	BB559861	1.38119
1439090_at	TBC1 domain family, member 23	Tbc1d23	BM240198	1.3805
1418328_at	choline kinase beta /// Chkb-Cpt1b readthrough transcript (NMD candidate) /// carnitine palmitoyltransferase 1b, muscle	Chkb /// ChkbCpt1b /// Cpt1b	AF017174	1.38026
1444684_at	RIKEN cDNA 4930539J05 gene	4930539J05Rik	BB170670	1.37954
1460385_a_at	ring finger protein 112	Rnf112	AB013097	1.37908
1423376_a_at	docking protein 4	Dok4	AV341904	1.37853
1422765_at	microtubule-associated protein, RP/EB family, member 1	Mapre1	BM228525	1.37818
1433974_at	selenophosphate synthetase 1	Sephs1	BB293127	1.37818
1428912_at	tubulin tyrosine ligase-like family, member 4	Ttll4	AV231607	1.37797
1442207_at	autophagy related 16-like 2 (S. cerevisiae)	Atg16l2	BB283202	1.37653
1438005_at	solute carrier family 25, member 40	Slc25a40	BB480175	1.37623
1430847_a_at	cAMP responsive element modulator	Crem	AK015641	1.3741
1429266_at	lipoma HMGIC fusion partner-like 5	Lhfpl5	AK020670	1.3735
1455530_at	immunoglobulin heavy variable 14-2	Ighv14-2	BE686052	1.37297
1442356_at	MAX gene associated	Mga	BB494975	1.37164
1459119_at	centromere protein O	Cenpo	AV244406	1.37149
1432626_at	RIKEN cDNA 5730507A11 gene	5730507A11Rik	BB657886	1.37044
1430204_at	RIKEN cDNA 5033425G24 gene	5033425G24Rik	BB323924	1.3704
1448581_at	zinc finger protein 346	Zfp346	AW493043	1.36984
1428043_a_at	cytidine monophospho-N-acetylneuraminic acid hydroxylase	Cmah	AB061276	1.3668
1421214_at	cytidine monophospho-N-acetylneuraminic acid hydroxylase	Cmah	NM_007717	1.33415
1421229_at	DNA fragmentation factor, beta subunit	Dffb	NM_007859	1.36661
1452742_at	trafficking protein, kinesin binding 1	Trak1	BB010301	1.36628
1456755_at	trafficking protein, kinesin binding 1	Trak1	AI467545	1.27906
1420719_at	testis expressed gene 15	Tex15	NM_031374	1.36604
1439975_at	transmembrane protein 150C	Tmem150c	BB281952	1.36455
1438183_x_at	sorbitol dehydrogenase	Sord	AV253518	1.36243
1444993_at	predicted gene 7420	Gm7420	BG071399	1.36222
1443466_s_at	polymerase (RNA) III (DNA directed) polypeptide B	Polr3b	C85372	1.35685
1429753_at	neurexophilin 4	Nxph4	AK004130	1.35638
1437191_at	zinc finger, B-box domain containing	Zbbx	BB018213	1.35615
1424303_at	DEP domain containing 7	Depdc7	BC013499	1.3535
1450057_at	SYS1 Golgi-localized integral membrane protein homolog (S. cerevisiae)	Sys1	NM_025575	1.35223
1432109_at	RIKEN cDNA 4930578I07 gene	4930578I07Rik	AK016303	1.35113
1438782_at	contactin 4	Cntn4	AW553181	1.35022
1432703_at	RIKEN cDNA 5730405A17 gene /// uncharacterized LOC102638389	5730405A17Rik /// LOC102638389	AK017489	1.34982
1460422_at	DNA segment, KIST 5	D0Kist5	U80892	1.34981
1420933_a_at	eyes absent 3 homolog (Drosophila)	Eya3	AI746570	1.34536
1417389_at	glypican 1	Gpc1	NM_016696	1.34437
1429794_a_at	purinergic receptor P2X, ligand-gated ion channel, 1	P2rx1	AK007650	1.34327
1453858_at	solute carrier family 35 (UDP-galactose transporter), member A2	Slc35a2	AU080926	1.34289
1439210_at	mitochondrial ribosomal protein S9	Mrps9	BM238619	1.34266
1433996_at	suppressor of variegation 3-9 homolog 2 (Drosophila)	Suv39h2	BB296443	1.34187
1436561_at	suppressor of variegation 3-9 homolog 2 (Drosophila)	Suv39h2	BB440055	1.16946
1430906_at	RIKEN cDNA 2510016G02 gene	2510016G02Rik	AV105483	1.34184
1439086_at	RIKEN cDNA A930009L07 gene	A930009L07Rik	BB278168	1.3416
1449149_at	TNF receptor-associated factor 3	Traf3	U21050	1.34075
1436745_at	golgin, RAB6-interacting	Gorab	BB271761	1.34004
1428292_at	NADPH dependent diflavin oxidoreductase 1	Ndor1	AK019617	1.33812
1459311_at	phosphodiesterase 4D, cAMP specific	Pde4d	BB255824	1.33781
1456219_at	zinc finger protein of the cerebellum 5	Zic5	AV322605	1.3356
1459026_at	SNW domain containing 1	Snw1	BB661561	1.33482
1421204_a_at	nudix (nucleoside diphosphate linked moiety X)-type motif 16	Nudt16	NM_029385	1.33216
1460619_at	major facilitator superfamily domain containing 9	Mfsd9	AU067683	1.33125
1451430_at	slit homolog 2 (Drosophila)	Slit2	BG963150	1.33
1441624_at	sorbin and SH3 domain containing 2	Sorbs2	BB479893	1.32887
1439561_at	RIKEN cDNA 2010012O05 gene	2010012O05Rik	BB322051	1.32835
1423836_at	zinc finger protein 503	Zfp503	BB447914	1.3282
1420586_at	zinc finger protein 493	Zfp493	NM_028402	1.32747
1437620_x_at	aldehyde dehydrogenase 18 family, member A1	Aldh18a1	BB271911	1.32681
1454823_at	WD repeat domain 37	Wdr37	AV222037	1.32606
1447781_s_at	tRNA methyltransferase 10A	Trmt10a	AV214521	1.32524
1424555_at	RIKEN cDNA 9430015G10 gene	9430015G10Rik	BC004010	1.32495
1456812_at	ATP-binding cassette, sub-family D (ALD), member 2	Abcd2	AW456685	1.32329
1445953_at	DNA segment, Chr 17, ERATO Doi 191, expressed	D17Ertd191e	BG066258	1.32171
1452837_at	lipin 2	Lpin2	AK021389	1.32141
1425212_a_at	tumor necrosis factor receptor superfamily, member 19	Tnfrsf19	AF167554	1.32096
1417888_at	tripartite motif-containing 13	Trim13	NM_023233	1.32028
1447704_s_at	UTP23, small subunit (SSU) processome component, homolog (yeast)	Utp23	BB238373	1.31995
1430244_at	RIKEN cDNA 4921509J17 gene	4921509J17Rik	BB084986	1.31958
1444763_at	protein tyrosine phosphatase, receptor type, K	Ptprk	BB667296	1.31949
1424535_at	tectonic family member 3	Tctn3	BC027335	1.3194
1428026_at	teashirt zinc finger family member 2	Tshz2	BC028776	1.31939
1443457_at	RIKEN cDNA A230055J12 gene	A230055J12Rik	BB175186	1.31735
1458126_at	RIKEN cDNA D030041H20 gene	D030041H20Rik	BB443518	1.31716
1449865_at	sema domain, immunoglobulin domain (Ig), short basic domain, secreted, (semaphorin) 3A	Sema3a	NM_009152	1.31563
1456721_at	thrombospondin, type I, domain containing 7A	Thsd7a	BE690988	1.31539
1453466_at	ribosomal protein S6	Rps6	AK013825	1.31456
1445801_at	cDNA sequence AK129341	AK129341	BB466114	1.31343
1429206_at	Rho-related BTB domain containing 1	Rhobtb1	AK014194	1.31327
1457009_at	Rho-related BTB domain containing 1	Rhobtb3	AW260070	1.07382
1417436_at	like-glycosyltransferase	Large	BG261907	1.31293
1457302_at	Mus musculus, clone IMAGE:5367487, mRNA. /// predicted gene, 17491	BC035532 /// Gm17491	BG144370	1.31109
1457353_at	translocase of outer mitochondrial membrane 70 homolog A (yeast)	Tomm70a	BB558081	1.31046
1443314_at	katanin p80 subunit B like 1	Katnbl1	BB417293	1.31045
1433739_at	nucleolar protein 10	Nol10	BG071110	1.31034
1444117_at	adhesion molecule with Ig like domain 1	Amigo1	AI849018	1.31013
1446235_at	adaptor-related protein complex 1 associated regulatory protein	Ap1ar	BB154237	1.30867
1445206_at	zw10 kinetochore protein	Zw10	BG066653	1.30807
1459396_at	transmembrane protein 241	Tmem241	BB389192	1.30748
1428169_at	autophagy related 16-like 1 (S. cerevisiae)	Atg16l1	AK005181	1.30746
1428941_at	zinc finger, MYM-type 2	Zmym2	AK017929	1.30586
1441778_at	adenylate cyclase activating polypeptide 1	Adcyap1	BB171354	1.30521
1460141_at	ferric-chelate reductase 1	Frrs1	BB811709	1.30521
1456103_at	promyelocytic leukemia	Pml	BB667149	1.30395
1438613_at	potassium voltage-gated channel, shaker-related subfamily, member 4	Kcna4	BB131475	1.30316
1421438_at	protocadherin beta 14	Pcdhb14	BI734351	1.30313
1424232_a_at	cap methyltransferase 2	Cmtr2	BC025546	1.30193
1451273_x_at	cap methyltransferase 2	Cmtr2	BC025546	1.0405
1421922_at	SH3-domain binding protein 5 (BTK-associated)	Sh3bp5	BQ179335	1.30138
1442567_at	zinc finger and BTB domain containing 24	Zbtb24	BB236491	1.30123
1443305_at	predicted gene 3134	Gm3134	BB475728	1.29957
1440332_at	carnitine deficiency-associated gene expressed in ventricle 3	Cdv3	BB490889	1.29945
1432843_at	RIKEN cDNA 5730405O12 gene	5730405O12Rik	AK017499	1.2989
1451384_at	lysine (K)-specific demethylase 8	Kdm8	BC024807	1.2969
1430673_a_at	SLX4 interacting protein	Slx4ip	AK008687	1.29409
1446894_at	uncharacterized LOC102632922	LOC102632922	BB117494	1.29407
1450926_at	ATPase, H+ transporting, lysosomal V1 subunit G1	Atp6v1g1	BI154058	1.29098
1441883_at	cysteine-rich transmembrane module containing 1	Cystm1	AV092359	1.29006
1420582_at	CD209e antigen	Cd209e	AF373412	1.28935
1449508_at	interleukin 27 receptor, alpha	Il27ra	NM_016671	1.2893
1417210_at	eukaryotic translation initiation factor 2, subunit 3, structural gene Y-linked	Eif2s3y	NM_012011	1.28926
1456995_at	shisa homolog 9 (Xenopus laevis)	Shisa9	BB426857	1.28922
1435288_at	coronin, actin binding protein 1A	Coro1a	BB740218	1.28921
1452885_at	SR-related CTD-associated factor 11	Scaf11	AK012092	1.28883
1415904_at	lipoprotein lipase	Lpl	BC003305	1.28879
1416783_at	tachykinin 1	Tac1	NM_009311	1.28736
1430136_at	glutamate receptor, metabotropic 3	Grm3	AK002958	1.28623
1433958_at	centrobin, centrosomal BRCA2 interacting protein	Cntrob	BG069840	1.2854
1426214_at	IMP4, U3 small nucleolar ribonucleoprotein, homolog (yeast)	Imp4	AF334609	1.28347
1432946_at	RIKEN cDNA 5230400M06 gene	5230400M06Rik	AK017228	1.28311
1445147_at	proteasome (prosome, macropain) activator subunit 4	Psme4	BB226416	1.28304
1444557_at	SMT3 suppressor of mif two 3 homolog 1 (yeast)	Sumo1	BG060557	1.28297
1419694_at	ST8 alpha-N-acetyl-neuraminide alpha-2,8-sialyltransferase 1	St8sia1	NM_011374	1.28221
1442601_at	glucocorticoid modulatory element binding protein 1	Gmeb1	BB415685	1.28178
1427429_at	colony stimulating factor 2 (granulocyte-macrophage)	Csf2	X03019	1.28106
1445281_a_at	RIKEN cDNA B230311B06 gene	B230311B06Rik	BB309504	1.27996
1419607_at	tumor necrosis factor	Tnf	NM_013693	1.27878
1436575_at	glutamate receptor ionotropic, NMDA3A	Grin3a	BQ174802	1.27717
1445531_at	CUB and Sushi multiple domains 1	Csmd1	BB179947	1.27556
1459493_at	uncharacterized LOC102643220	LOC102643220	BB161726	1.27547
1419513_a_at	ect2 oncogene	Ect2	NM_007900	1.27446
1441490_at	transmembrane protein 39a	Tmem39a	BB024717	1.27409
1447084_at	nuclear factor of activated T cells, cytoplasmic, calcineurin dependent 1	Nfatc1	BB376906	1.27219
1426941_at	mucin 15	Muc15	BC020027	1.27206
1421511_at	integrin beta 3	Itgb3	NM_016780	1.27169
1453747_at	RIKEN cDNA 2810021J22 gene	2810021J22Rik	BB620330	1.27141
1424180_a_at	mediator complex subunit 24	Med24	BC005409	1.27107
1421023_at	phosphatidylinositol 3-kinase, C2 domain containing, alpha polypeptide	Pik3c2a	NM_011083	1.27034
1455720_at	a disintegrin-like and metallopeptidase (reprolysin type) with thrombospondin type 1 motif, 2	Adamts2	BB477652	1.27014
1421855_at	fibrinogen-like protein 2	Fgl2	BF136544	1.27012
1425643_at	glycophorin A	Gypa	M26385	1.26833
1427448_at	rabaptin, RAB GTPase binding effector protein 1	Rabep1	W36239	1.26827
1453427_at	casein kinase 2, alpha 1 polypeptide	Csnk2a1	AK011501	1.26766
1457758_at	enhancer of yellow 2 homolog (Drosophila)	Eny2	BB055459	1.26726
1440530_at	expressed sequence AU019752	AU019752	BG069545	1.26657
1459603_at	PRELI domain containing 2	Prelid2	BG072196	1.26554
1452611_at	listerin E3 ubiquitin protein ligase 1	Ltn1	BM231649	1.26528
1423466_at	chemokine (C-C motif) receptor 7	Ccr7	BB204380	1.26514
1430877_at	RIKEN cDNA 8030425K09 gene	8030425K09Rik	BE955795	1.26398
1428899_at	transmembrane protein 182	Tmem182	AK010233	1.26242
1456625_at	aminoadipate-semialdehyde dehydrogenase-phosphopantetheinyl transferase	Aasdhppt	BB752547	1.26212
1450287_at	neuronal PAS domain protein 3	Npas3	BE288934	1.26211
1447878_s_at	fibroblast growth factor receptor-like 1	Fgfrl1	BB109694	1.26128
1441917_s_at	transmembrane protein 40	Tmem40	BB468188	1.26017
1430240_a_at	calmegin	Clgn	AK019534	1.26003
1436304_at	transmembrane protein 200A	Tmem200a	BB025239	1.25998
1431116_at	transmembrane protein 200A	Tmem200a	BB617959	1.0158
1454893_at	family with sequence similarity 189, member B	Fam189b	BB765852	1.25902
1450750_a_at	nuclear receptor subfamily 4, group A, member 2	Nr4a2	NM_013613	1.25881
1454949_at	ubiquitin specific peptidase 7	Usp7	BB354576	1.25804
1453764_at	RIKEN cDNA 3110021N24 gene	3110021N24Rik	BG087883	1.25761
1451221_at	interactor of little elongation complex ELL subunit 1	Ice1	BC018507	1.25602
1436931_at	regulatory factor X, 4 (influences HLA class II expression)	Rfx4	AV255458	1.25471
1418642_at	lymphocyte cytosolic protein 2	Lcp2	BC006948	1.25446
1436211_at	Aly/REF export factor	Alyref	BB025874	1.25444
1419466_at	naked cuticle 2 homolog (Drosophila)	Nkd2	BC019952	1.25208
1447191_at	DIP2 disco-interacting protein 2 homolog B (Drosophila)	Dip2b	AI875120	1.25177
1443495_at	Mus musculus adult male hypothalamus cDNA, RIKEN full-length enriched library, clone:A230066C21 product:unclassifiable, full insert sequence. /// ATP synthase, H+ transporting, mitochondrial F0 complex, subunit F2	AK164124 /// Atp5j2	BB177292	1.25072
1437218_at	fibronectin 1	Fn1	BM234360	1.24989
1416659_at	eukaryotic translation initiation factor 3, subunit A	Eif3a	AW701127	1.24779
1452365_at	chondroitin sulfate N-acetylgalactosaminyltransferase 1	Csgalnact1	AV371987	1.24752
1438729_at	SRY (sex determining region Y)-box 1	Sox1	BB331017	1.24623
1449937_at	endonuclease, polyU-specific	Endou	AI528824	1.24605
1456795_at	BEN domain containing 4	Bend4	BB449568	1.24577
1433728_at	galactosidase, beta 1-like 2	Glb1l2	AV367395	1.24568
1442645_at	ATPase, Ca++ transporting, plasma membrane 3	Atp2b3	BB350662	1.24537
1431318_at	RIKEN cDNA 4833420G17 gene	4833420G17Rik	AI021651	1.24523
1457000_at	EF-hand calcium binding domain 12	Efcab12	BE952917	1.24478
1443599_at	predicted gene 10702	Gm10702	BI134922	1.24377
1451440_at	chondrolectin	Chodl	AF311699	1.24341
1456423_at	methyl-CpG binding domain protein 5	Mbd5	AV298746	1.24312
1436120_at	SET domain, bifurcated 2	Setdb2	AW552579	1.2427
1430109_at	RIKEN cDNA 4833412E19 gene	4833412E19Rik	AA409371	1.24265
1439003_s_at	RIKEN cDNA 1700008F21 gene /// zinc finger protein 821	1700008F21Rik /// Zfp821	AV271377	1.24227
1447907_x_at	N-terminal EF-hand calcium binding protein 3	Necab3	BB247294	1.24206
1443071_at	expressed sequence AI839979	AI839979	BB140322	1.24186
1441134_at	zinc finger protein 518B	Zfp518b	BG063009	1.2418
1442066_at	PILR alpha associated neural protein	Pianp	BB770053	1.24156
1436661_at	dipeptidylpeptidase 10	Dpp10	BQ174532	1.24031
1429439_at	excision repaiross-complementing rodent repair deficiency, complementation group 8	Ercc8	BF020657	1.23991
1431011_at	dihydrolipoamide S-succinyltransferase (E2 component of 2-oxo-glutarate complex)	Dlst	AK019713	1.23863
1429923_x_at	spermatogenesis associated 3	Spata3	AK005880	1.23654
1425958_at	interleukin 1 family, member 9	Il1f9	AY071843	1.23614
1425198_at	protein tyrosine phosphatase, non-receptor type 2	Ptpn2	BG076152	1.23585
1425197_at	protein tyrosine phosphatase, non-receptor type 2	Ptpn2	BG076152	1.19551
1434993_at	bone morphogenetic protein/retinoic acid inducible neural specific 3	Brinp3	BM942851	1.23492
1434714_at	ERO1-like beta (S. cerevisiae)	Ero1lb	BB234316	1.23384
1443943_at	pleiomorphic adenoma gene 1	Plag1	AU024073	1.23382
1444692_at	EST AI316844	AI316844	BB295954	1.23357
1452952_at	family with sequence similarity 217, member B	Fam217b	AK018518	1.23261
1452676_a_at	polyribonucleotide nucleotidyltransferase 1	Pnpt1	BB777815	1.23251
1439659_at	mediator complex subunit 20 /// ubiquitin specific peptidase 49	Med20 /// Usp49	BB014981	1.23244
1430081_at	jade family PHD finger 2	Jade2	AK004823	1.2322
1418021_at	complement component 4A (Rodgers blood group) /// complement component 4B (Chido blood group)	C4a /// C4b	NM_009780	1.23147
1430521_s_at	copine VIII	Cpne8	AW548480	1.23113
1450288_at	cadherin 6	Cdh6	NM_007666	1.2294
1427629_at	protein tyrosine phosphatase, receptor type, J	Ptprj	D83204	1.22918
1454896_at	recombination signal binding protein for immunoglobulin kappa J region	Rbpj	BM235554	1.22886
1458866_at	transmembrane protein 215	Tmem215	BB277030	1.22831
1460014_at	triggering receptor expressed on myeloid cells-like 4	Treml4	BB740529	1.22817
1455387_at	nuclear fragile X mental retardation protein interacting protein 2	Nufip2	AV112972	1.22758
1420653_at	transforming growth factor, beta 1	Tgfb1	NM_011577	1.22733
1438004_at	PAP associated domain containing 7	Papd7	BB324894	1.22711
1432686_at	RIKEN cDNA 4833406M21 gene	4833406M21Rik	AK014658	1.22642
1421869_at	tripartite motif-containing 44	Trim44	NM_020267	1.22617
1422787_at	FK506 binding protein-like	Fkbpl	NM_019873	1.22617
1417561_at	apolipoprotein C-I	Apoc1	NM_007469	1.2255
1441568_at	oxidative stress induced growth inhibitor family member 2	Osgin2	BB545737	1.22549
1452715_at	HAUS augmin-like complex, subunit 5	Haus5	AK009476	1.22526
1424687_at	HEAT repeat containing 6	Heatr6	BF150550	1.22478
1454818_at	glucocorticoid modulatory element binding protein 2	Gmeb2	BM021702	1.22456
1432410_a_at	bone morphogenetic protein 7	Bmp7	AK020411	1.22453
1434604_at	eukaryotic translation initiation factor 5B	Eif5b	BM236870	1.224
1455280_at	Fras1 related extracellular matrix protein 1	Frem1	BI452538	1.22327
1456302_at	peroxisomal biogenesis factor 6	Pex6	BB252740	1.22254
1435830_a_at	RIKEN cDNA 5430435G22 gene	5430435G22Rik	AV293314	1.21941
1424987_at	RIKEN cDNA 5430435G22 gene	5430435G22Rik	BB128517	1.08251
1449699_s_at	RIKEN cDNA C330027C09 gene	C330027C09Rik	AU018569	1.21839
1438051_at	tetratricopeptide repeat domain 14	Ttc14	AV325874	1.21805
1436449_at	protocadherin 11 X-linked	Pcdh11x	BB284627	1.21549
1442002_at	TATA element modulatory factor 1	Tmf1	AV352121	1.21295
1440302_at	solute carrier family 25 (mitochondrial carrier, phosphate carrier), member 3	Slc25a3	AV221818	1.21247
1439110_at	RIKEN cDNA A930012O16 gene	A930012O16Rik	BB251875	1.21228
1457400_at	sorting nexin 19	Snx19	BB368921	1.21221
1426988_at	kelch-like 42	Klhl42	BB795533	1.21189
1436033_at	family with sequence similarity 214, member A	Fam214a	BG276629	1.20994
1425939_at	RAD50 homolog (S. cerevisiae)	Rad50	BC002033	1.20988
1435598_at	expressed sequence BB319198	BB319198	BE996371	1.20835
1432103_a_at	SH3-domain GRB2-like 3	Sh3gl3	AK012114	1.20766
1424851_at	coiled-coil-helix-coiled-coil-helix domain containing 5	Chchd5	BE991735	1.20676
1439146_s_at	lymphocyte protein tyrosine kinase	Lck	AA867167	1.20646
1456400_at	telomeric repeat binding factor 2, interacting protein	Terf2ip	BB217651	1.20569
1429232_at	heterogeneous nuclear ribonucleoprotein R	Hnrnpr	AK012160	1.20492
1423602_at	TNF receptor-associated factor 1	Traf1	BG064103	1.20491
1453329_s_at	Na+/K+ transporting ATPase interacting 2	Nkain2	AK018248	1.20478
1456078_x_at	tubulin, beta 4B class IVB	Tubb4b	BB012080	1.20437
1455901_at	choline phosphotransferase 1	Chpt1	AI642069	1.20425
1430096_at	RIKEN cDNA 2900017F05 gene	2900017F05Rik	AK013544	1.20386
1444624_at	ubiquitin-associated protein 1	Ubap1	AW537781	1.20195
1427908_at	BCL2/adenovirus E1B interacting protein 1	Bnip1	BG073508	1.20131
1418909_at	erythroblast membrane-associated protein	Ermap	NM_013848	1.20059
1439039_at	transmembrane protein 104	Tmem104	BE981239	1.20044
1417926_at	non-SMC condensin II complex, subunit G2	Ncapg2	NM_133762	1.20036
1439933_at	RIKEN cDNA B430316J06 gene	B430316J06Rik	BB328402	1.1997
1459606_at	expressed sequence C79130	C79130	BB752953	1.19938
1418603_at	arginine vasopressin receptor 1A	Avpr1a	D49729	1.19925
1424974_at	zinc finger protein 418	Zfp418	BC024761	1.19792
1452421_at	homeobox A3	Hoxa3	BB496114	1.19684
1455870_at	A kinase (PRKA) anchor protein 2	Akap2	AI649048	1.19554
1442299_at	mitochondrial ribosomal protein L27	Mrpl27	AU015144	1.19489
1434450_s_at	adrenergic receptor kinase, beta 2	Adrbk2	BG073639	1.19435
1459717_at	predicted gene, 16532	Gm16532	AW045505	1.19407
1428779_at	zinc finger and BTB domain containing 41 homolog	Zbtb41	BB526541	1.194
1439783_at	RIKEN cDNA C330018D20 gene	C330018D20Rik	BB809870	1.19391
1454873_at	zinc finger protein 775	Zfp775	BB667577	1.19386
1443609_s_at	synovial apoptosis inhibitor 1, synoviolin	Syvn1	C85322	1.19386
1423959_at	ropporin 1-like	Ropn1l	AF305427	1.19378
1460599_at	endoplasmic reticulum metallopeptidase 1	Ermp1	BB372567	1.19323
1439015_at	glial cell line derived neurotrophic factor family receptor alpha 1	Gfra1	AV221299	1.19198
1436469_at	bromodomain containing 7	Brd7	BB022341	1.19151
1439149_s_at	predicted gene 9999	Gm9999	AA138616	1.19128
1457117_at	nuclear factor, erythroid derived 2, like 2	Nfe2l2	AV248273	1.19109
1420070_a_at	solute carrier family 9 (sodium/hydrogen exchanger), member 5	Slc9a5	AW061092	1.19097
1428680_at	CDP-diacylglycerol synthase 1	Cds1	AK014670	1.19018
1435001_at	phospholipase A2, activating protein	Plaa	BM198417	1.18985
1435808_at	IBA57, iron-sulfur cluster assembly homolog (S. cerevisiae)	Iba57	BB174377	1.18917
1450113_at	membrane protein, palmitoylated 5 (MAGUK p55 subfamily member 5)	Mpp5	AW258373	1.18862
1421064_at	membrane protein, palmitoylated 5 (MAGUK p55 subfamily member 5)	Mpp5	AW258373	1.08203
1452337_at	RIKEN cDNA 4930427A07 gene	4930427A07Rik	AV261925	1.18847
1422168_a_at	brain derived neurotrophic factor	Bdnf	AY057913	1.1872
1437114_at	CREB3 regulatory factor	Crebrf	AV230892	1.18712
1430546_at	crystallin, zeta (quinone reductase)-like 1	Cryzl1	AK010433	1.18691
1440648_at	coenzyme Q10 homolog A (yeast)	Coq10a	BB321956	1.18616
1430485_at	transient receptor potential cation channel, subfamily C, member 2	Trpc2	AW324327	1.18574
1455428_at	family with sequence similarity 53, member B	Fam53b	BM248711	1.1842
1426139_a_at	atypical chemokine receptor 4	Ackr4	AF306532	1.18412
1428426_s_at	transforming growth factor, beta receptor associated protein 1	Tgfbrap1	AK014063	1.18336
1455937_at	leucine rich repeat transmembrane neuronal 4	Lrrtm4	BB085030	1.18336
1419886_at	DNA segment, Chr X, ERATO Doi 223, expressed	DXErtd223e	BG079602	1.18302
1428903_at	exonuclease 5	Exo5	AK014134	1.18276
1451042_a_at	myc induced nuclear antigen	Mina	AK013451	1.18198
1436466_at	KH and NYN domain containing	Khnyn	BE948809	1.18196
1457702_at	G-protein coupled receptor 12	Gpr12	BB284435	1.18192
1432411_a_at	F-box and WD-40 domain protein 2	Fbxw2	AK009893	1.18086
1439578_at	U7 snRNP-specific Sm-like protein LSM11	Lsm11	BB713457	1.18049
1443366_at	N-ethylmaleimide sensitive fusion protein attachment protein gamma	Napg	BG076030	1.18011
1435387_at	solute carrier family 2 (facilitated glucose transporter), member 13	Slc2a13	BB191000	1.18001
1451670_at	RAB43, member RAS oncogene family	Rab43	BC010248	1.17974
1418667_at	trafficking protein particle complex 13	Trappc13	NM_025879	1.17968
1449314_at	zinc finger protein, multitype 2	Zfpm2	NM_011766	1.17903
1458641_at	Braf transforming gene	Braf	BM217816	1.17899
1448449_at	receptor-interacting serine-threonine kinase 3	Ripk3	NM_019955	1.1788
1438833_at	cancer susceptibility candidate 5	Casc5	BB818947	1.17863
1422607_at	ets variant 1 /// predicted gene 5454	Etv1 /// Gm5454	NM_007960	1.17842
1431975_at	RIKEN cDNA 4930521O11 gene	4930521O11Rik	AK015864	1.17818
1437817_at	synaptosomal-associated protein 91	Snap91	BM214097	1.17766
1450599_at	vomeronasal 1 receptor 53	Vmn1r53	NM_053226	1.17749
1431055_a_at	sorting nexin 10	Snx10	AK010399	1.17651
1455854_a_at	slingshot homolog 1 (Drosophila)	Ssh1	BB053082	1.17581
1419625_at	heat shock protein 1-like	Hspa1l	NM_013558	1.17567
1426597_s_at	intermediate filament family orphan 2	Iffo2	BG066466	1.17545
1454137_s_at	hemochromatosis type 2 (juvenile) (human homolog)	Hfe2	AK009636	1.17486
1431346_at	RIKEN cDNA 6330405D24 gene	6330405D24Rik	BB615983	1.17481
1432881_at	RIKEN cDNA 4932437C15 gene	4932437C15Rik	AK016552	1.17442
1439880_at	RIKEN cDNA D630023F18 gene	D630023F18Rik	AI314969	1.17429
1439748_at	dipeptidylpeptidase 6	Dpp6	AV328546	1.17374
1434846_at	DENN/MADD domain containing 4C	Dennd4c	AW557010	1.17268
1440484_at	unc-5 homolog D (C. elegans)	Unc5d	BB525782	1.17048
1417590_at	cytochrome P450, family 27, subfamily a, polypeptide 1	Cyp27a1	NM_024264	1.17017
1422692_at	SUB1 homolog (S. cerevisiae)	Sub1	BE989104	1.16991
1423138_at	WD repeat domain 4	Wdr4	BE854862	1.16846
1457730_at	Fanconi anemia, complementation group M	Fancm	BB093527	1.16841
1441890_x_at	transmembrane protein with EGF-like and two follistatin-like domains 1	Tmeff1	BB366425	1.16793
1432379_at	RIKEN cDNA 4930590A17 gene	4930590A17Rik	AK016377	1.16679
1451554_a_at	anterior pharynx defective 1a homolog (C. elegans)	Aph1a	BC012406	1.16676
1455795_at	dermatan sulfate epimerase	Dse	BM207218	1.16656
1457997_at	membrane bound O-acyltransferase domain containing 7	Mboat7	BB186022	1.16654
1456294_at	ring finger protein, transmembrane 1	Rnft1	AV228714	1.16596
1424968_at	carboxylesterase 2G	Ces2g	BC027185	1.16542
1451901_at	helicase-like transcription factor	Hltf	AF010600	1.16539
1430134_a_at	tyrosyl-tRNA synthetase 2 (mitochondrial)	Yars2	AK008774	1.16502
1456113_at	TBC1 domain family, member 25	Tbc1d25	BB217983	1.16493
1458801_at	expressed sequence AU022320	AU022320	BG068215	1.164
1451550_at	Eph receptor B3	Ephb3	BC014822	1.16375
1440891_at	glutamate receptor, ionotropic, AMPA4 (alpha 4)	Gria4	AV336506	1.163
1454400_at	RIKEN cDNA 4632432E15 gene	4632432E15Rik	AK014604	1.16224
1437849_x_at	armadillo repeat containing, X-linked 2	Armcx2	BB443695	1.16084
1436918_at	dual-specificity tyrosine-(Y)-phosphorylation regulated kinase 2	Dyrk2	BE374941	1.16034
1457667_x_at	dual-specificity tyrosine-(Y)-phosphorylation regulated kinase 2	Dyrk2	BB450758	1.03038
1446149_at	protein phosphatase 3, catalytic subunit, beta isoform	Ppp3cb	BG076035	1.16011
1448050_s_at	mitogen-activated protein kinase kinase kinase kinase 4	Map4k4	BF450398	1.16007
1425274_at	aspartate-beta-hydroxylase	Asph	AF289490	1.15913
1426319_at	platelet-derived growth factor, D polypeptide	Pdgfd	AF335583	1.15893
1459230_at	RIKEN cDNA B430319G15 gene	B430319G15Rik	BB525112	1.15888
1446582_at	DNA polymerase N	Poln	BB017002	1.15745
1426204_a_at	opioid receptor-like 1	Oprl1	AF043276	1.15579
1422099_a_at	opioid receptor-like 1	Oprl1	X91813	1.11867
1418726_a_at	troponin T2, cardiac	Tnnt2	NM_011619	1.15539
1442251_at	valosin containing protein (p97)/p47 complex interacting protein 1	Vcpip1	BM246021	1.1549
1430729_at	melanocyte proliferating gene 1	Myg1	AK017955	1.15242
1437677_at	TAM41, mitochondrial translocator assembly and maintenance protein, homolog (S. cerevisiae)	Tamm41	BG063913	1.15231
1436139_at	MAM domain containing glycosylphosphatidylinositol anchor 2	Mdga2	AV328974	1.15202
1418033_s_at	zinc finger with KRAB and SCAN domains 6	Zkscan6	NM_026107	1.15187
1441411_at	LIM and senescent cell antigen-like domains 1	Lims1	BQ031226	1.15154
1427056_at	a disintegrin-like and metallopeptidase (reprolysin type) with thrombospondin type 1 motif, 15	Adamts15	AV228731	1.15079
1430332_a_at	glucuronidase, beta	Gusb	AK002832	1.15028
1436093_at	Eph receptor A10	Epha10	BE981269	1.15023
1451107_at	TBC1 domain family, member 22a	Tbc1d22a	BC023106	1.15001
1447631_at	K(lysine) acetyltransferase 7	Kat7	W91649	1.14959
1421519_a_at	zinc finger protein 120	Zfp120	NM_023266	1.14949
1425311_at	RIKEN cDNA 4930432F04 gene	4930432F04Rik	BC016220	1.14938
1437780_at	Fanconi anemia, complementation group B	Fancb	AV222467	1.14928
1457679_at	DNA cross-link repair 1C, PSO2 homolog (S. cerevisiae)	Dclre1c	BB198448	1.14923
1427467_a_at	retinitis pigmentosa GTPase regulator	Rpgr	AJ238396	1.14851
1432784_at	RIKEN cDNA 4930556A17 gene	4930556A17Rik	AK019768	1.14836
1443909_at	cleavage stimulation factor, 3' pre-RNA, subunit 3	Cstf3	BM218423	1.14814
1437471_at	leucine rich repeat containing 45	Lrrc45	BI525082	1.14768
1423019_at	gap junction protein, delta 2	Gjd2	NM_010290	1.14698
1422719_s_at	nucleoporin 50	Nup50	NM_016714	1.14682
1419523_at	cytochrome P450, family 3, subfamily a, polypeptide 13	Cyp3a13	NM_007819	1.14502
1432431_s_at	MACRO domain containing 2	Macrod2	AK004072	1.14464
1421495_a_at	RIKEN cDNA 1700052N19 gene	1700052N19Rik	NM_024261	1.14364
1418540_a_at	protein tyrosine phosphatase, receptor type, E	Ptpre	U35368	1.14349
1443127_at	RIKEN cDNA 9630021D06 gene	9630021D06Rik	BB127374	1.14328
1432634_at	RIKEN cDNA 4933429H19 gene	4933429H19Rik	BB866840	1.141
1429176_at	leucine rich repeat and sterile alpha motif containing 1	Lrsam1	AW557823	1.14089
1438698_at	transmembrane protein 132C	Tmem132c	AV305379	1.14056
1444665_at	pyruvate dehydrogenase phosphatase regulatory subunit	Pdpr	BG069459	1.14031
1424371_at	proteasome (prosome, macropain) inhibitor subunit 1	Psmf1	BC012260	1.13898
1420905_at	interleukin 17 receptor A	Il17ra	AK010040	1.13858
1419682_a_at	RIKEN cDNA 2810408M09 gene /// transformation related protein 53 regulating kinase	2810408M09Rik /// Trp53rk	BB400773	1.13805
1441206_at	synaptopodin 2	Synpo2	BB107526	1.13777
1442035_at	cholinergic receptor, nicotinic, alpha polypeptide 5	Chrna5	BB326058	1.1373
1417276_at	tubby-like protein 2	Tulp2	NM_008807	1.13695
1459318_at	sema domain, transmembrane domain (TM), and cytoplasmic domain, (semaphorin) 6D	Sema6d	BB475092	1.13695
1456330_at	polycomb group ring finger 2	Pcgf2	BB775836	1.13503
1442036_a_at	uncharacterized LOC101056011	LOC101056011	AW489209	1.13394
1434078_at	ubiquitin family domain containing 1	Ubfd1	AV380813	1.13319
1425864_a_at	VPS10 domain receptor protein SORCS 1	Sorcs1	AF284755	1.13295
1445717_at	LUC7-like 2 (S. cerevisiae)	Luc7l2	BB283604	1.13279
1432777_at	RIKEN cDNA 9430032J07 gene	9430032J07Rik	AK020453	1.13271
1421929_at	Eph receptor A4	Epha4	BB706548	1.13254
1442095_at	additional sex combs like 3 (Drosophila)	Asxl3	BB528113	1.13254
1433716_x_at	glial cell line derived neurotrophic factor family receptor alpha 2	Gfra2	BB284482	1.13199
1426910_at	PRKC, apoptosis, WT1, regulator	Pawr	BB398886	1.13181
1424103_at	autophagy related 4B, cysteine peptidase	Atg4b	AV240631	1.13181
1423883_at	acyl-CoA synthetase long-chain family member 1	Acsl1	BC006692	1.13095
1448961_at	phospholipid scramblase 2	Plscr2	NM_008880	1.13053
1460668_at	galanin	Gal	NM_010253	1.13049
1446949_at	RIKEN cDNA 4930431P19 gene	4930431P19Rik	BB042584	1.12991
1457017_at	regulator of microtubule dynamics 1	Rmdn1	BB379103	1.1293
1423551_at	cadherin 13	Cdh13	BB776961	1.1286
1454015_a_at	cadherin 13	Cdh13	AK016527	1.03174
1422262_a_at	LIM homeobox protein 6	Lhx6	NM_008500	1.12855
1448759_at	interleukin 2 receptor, beta chain	Il2rb	M28052	1.12843
1433826_at	TSPY-like 3	Tspyl3	AV325152	1.12786
1459897_a_at	suprabasin	Sbsn	AI507307	1.12782
1418120_at	RNA binding motif protein 8a	Rbm8a	NM_025875	1.12764
1445341_at	ragulator complex protein LAMTOR4-like	LOC102634292	BG074147	1.12737
1430247_at	dishevelled associated activator of morphogenesis 2	Daam2	AK009382	1.12694
1427198_at	cDNA sequence BC022960	BC022960	BC022960	1.12679
1418690_at	protein tyrosine phosphatase, receptor type Z, polypeptide 1	Ptprz1	NM_011219	1.12651
1419200_at	FXYD domain-containing ion transport regulator 7	Fxyd7	NM_022007	1.12627
1439328_at	nuclear factor of activated T cells 5	Nfat5	BB113440	1.12539
1444086_at	NCK-associated protein 5	Nckap5	BB536333	1.12514
1427069_at	F-box protein 28	Fbxo28	BB003473	1.1251
1429637_at	family with sequence similarity 198, member B	Fam198b	AK008987	1.12406
1443165_at	mitochondrial ribosomal protein S31	Mrps31	AV327777	1.12362
1441062_at	DEAD/H (Asp-Glu-Ala-Asp/His) box helicase 11	Ddx11	BB133021	1.12348
1417244_a_at	interferon regulatory factor 7	Irf7	NM_016850	1.12293
1455294_at	argonaute RISC catalytic subunit 2	Ago2	BB765875	1.12283
1448922_at	dual specificity phosphatase 19	Dusp19	NM_024438	1.12279
1458768_at	expressed sequence C79946	C79946	BB218275	1.12276
1452078_a_at	solute carrier family 11 (proton-coupled divalent metal ion transporters), member 2	Slc11a2	BG065264	1.12237
1428311_at	coiled-coil domain containing 6	Ccdc6	AW061011	1.12216
1430066_at	family with sequence similarity 184, member A	Fam184a	AK014044	1.121
1451352_s_at	metastasis associated 3	Mta3	BC022124	1.12021
1445343_at	transmembrane emp24 protein transport domain containing 5	Tmed5	BB250407	1.11916
1424573_at	transmembrane emp24 protein transport domain containing 5	Tmed5	BC020076	1.07494
1422640_at	protocadherin beta 9	Pcdhb9	NM_053134	1.11842
1458203_at	spire homolog 1 (Drosophila)	Spire1	BB454126	1.11832
1457782_at	talin 1	Tln1	BB045512	1.11785
1453635_at	C-type lectin domain family 16, member A	Clec16a	AK016529	1.11721
1438730_at	neuron navigator 1	Nav1	BB431371	1.11661
1441872_x_at	uncharacterized LOC102633442	LOC102633442	BB318357	1.11629
1420364_at	G protein-coupled receptor 87	Gpr87	NM_032399	1.11626
1444276_at	immature colon carcinoma transcript 1	Ict1	BB762293	1.11568
1439632_at	guanine nucleotide binding protein (G protein), beta 4	Gnb4	BQ174397	1.11472
1418592_at	DnaJ (Hsp40) homolog, subfamily A, member 4	Dnaja4	NM_021422	1.11459
1434442_at	starch binding domain 1	Stbd1	BB667844	1.11413
1440355_at	potassium channel tetramerisation domain containing 12b	Kctd12b	BF454057	1.11276
1450757_at	cadherin 11	Cdh11	NM_009866	1.11235
1434684_at	Ras and Rab interactor 3	Rin3	AV338855	1.11212
1451092_a_at	RAN GTPase activating protein 1	Rangap1	AV258722	1.11049
1429749_at	Scm-like with four mbt domains 1	Sfmbt1	AK020390	1.10986
1425603_at	transmembrane protein 176A	Tmem176a	BC006049	1.10926
1419527_at	cartilage oligomeric matrix protein	Comp	NM_016685	1.10885
1415853_at	differentially expressed in FDCP 8	Def8	NM_054046	1.10866
1420750_at	RIKEN cDNA 1110006O24 gene	1110006O24Rik	NM_021417	1.10845
1457513_at	striatin interacting protein 1	Strip1	BB525203	1.10844
1427114_at	tetratricopeptide repeat domain 19	Ttc19	AK013368	1.10841
1456528_x_at	nucleolin	Ncl	AU017074	1.10831
1418477_at	matrilin 1, cartilage matrix protein	Matn1	NM_010769	1.10737
1427195_at	solute carrier family 26 (sulfate transporter), member 2	Slc26a2	W91587	1.10719
1427410_at	deleted in lymphocytic leukemia, 2	Dleu2	BB812902	1.10688
1430976_a_at	mitochondrial ribosomal protein L9	Mrpl9	AK021196	1.10628
1423449_a_at	actinin alpha 4	Actn4	BM234779	1.10619
1425863_a_at	protein tyrosine phosphatase, receptor type, O	Ptpro	AF295638	1.10605
1435827_at	RIKEN cDNA 4933404O12 gene	4933404O12Rik	BB501711	1.10539
1445202_at	calneuron 1	Caln1	BB526676	1.10523
1425951_a_at	C-type lectin domain family 4, member n	Clec4n	AF240358	1.10497
1431694_a_at	catenin beta interacting protein 1	Ctnnbip1	AK003595	1.1047
1426001_at	eomesodermin homolog (Xenopus laevis)	Eomes	AB031037	1.10443
1440813_s_at	plexin B3	Plxnb3	AI451018	1.1038
1441058_at	inositol 1,4,5-trisphosphate 3-kinase B	Itpkb	BB434111	1.10358
1457208_at	nuclear transcription factor, X-box binding-like 1	Nfxl1	BB485668	1.10279
1435452_at	solute carrier family 35, member G1	Slc35g1	BM121082	1.10245
1432356_at	RIKEN cDNA 1700056N10 gene	1700056N10Rik	AK006816	1.10218
1442613_at	spondin 1, (f-spondin) extracellular matrix protein	Spon1	BQ175871	1.10164
1419892_at	coiled-coil domain containing 167	Ccdc167	BB604994	1.10057
1429855_at	protein phosphatase 1, regulatory (inhibitor) subunit 2, pseudogene 7	Ppp1r2-ps7	AV209209	1.10023
1450885_at	DNA fragmentation factor, alpha subunit	Dffa	BB446076	1.10008
1439434_x_at	SH2 domain containing 5	Sh2d5	BB317673	1.0991
1417158_at	ZXD family zinc finger C	Zxdc	BB238025	1.09894
1439493_at	zinc finger protein 827	Zfp827	BB111712	1.09831
1441356_at	SHC (Src homology 2 domain containing) transforming protein 2	Shc2	BB053802	1.09754
1442767_s_at	ubiquitin-like modifier activating enzyme 1	Uba1	BB738626	1.09716
1415877_at	dihydropyrimidinase-like 3	Dpysl3	NM_009468	1.09698
1422342_at	neuromedin B receptor	Nmbr	NM_008703	1.09656
1456476_at	ataxin 2-like	Atxn2l	BF143806	1.09634
1430413_at	transmembrane protein 29	Tmem29	AK018228	1.09571
1438535_at	pleckstrin homology domain interacting protein	Phip	BB523030	1.09558
1418544_at	Kv channel interacting protein 3, calsenilin	Kcnip3	AF300870	1.09413
1426898_at	TGF-beta activated kinase 1/MAP3K7 binding protein 1	Tab1	AK009321	1.09357
1427832_at	tubulin alpha, related sequence 1	Tuba-rs1	M19413	1.09294
1433218_at	RIKEN cDNA 4930566N20 gene	4930566N20Rik	AK016239	1.09258
1435822_at	RIKEN cDNA D830012I24 gene	D830012I24Rik	BB318743	1.09216
1437329_at	protein tyrosine phosphatase-like (proline instead of catalytic arginine), member b	Ptplb	BG067863	1.09172
1457040_at	leucine-rich repeat LGI family, member 2	Lgi2	BE947711	1.09122
1419369_at	ring finger protein 138	Rnf138	NM_019706	1.09012
1418718_at	chemokine (C-X-C motif) ligand 16	Cxcl16	BC019961	1.08909
1445098_at	expressed sequence AU022706	AU022706	AU022706	1.08781
1446486_at	DTW domain containing 2	Dtwd2	BB068132	1.08781
1439239_at	lin-7 homolog B (C. elegans)	Lin7b	BB806633	1.08727
1443553_at	uncharacterized LOC102633357	LOC102633357	BB236964	1.08685
1429824_at	RIKEN cDNA 4930550C14 gene	4930550C14Rik	AK016083	1.08637
1435460_at	protein kinase, cGMP-dependent, type II	Prkg2	BB363188	1.08595
1459602_at	cyclin I	Ccni	AW488931	1.08585
1450716_at	a disintegrin-like and metallopeptidase (reprolysin type) with thrombospondin type 1 motif, 1	Adamts1	D67076	1.08438
1446506_at	FERM and PDZ domain containing 3	Frmpd3	AU067734	1.08384
1450411_at	family with sequence similarity 122, member A	Fam122a	AV376206	1.08374
1424317_at	solute carrier family 25 (mitochondrial thiamine pyrophosphate carrier), member 19	Slc25a19	BC018167	1.08359
1432450_at	RIKEN cDNA 8030423J24 gene	8030423J24Rik	AK020194	1.08325
1433959_at	zinc finger, matrin type 4	Zmat4	AV337374	1.0812
1438147_at	scavenger receptor cysteine rich domain containing, group B (4 domains)	Srcrb4d	BB399898	1.08091
1459006_a_at	predicted gene 2824	Gm2824	BE943898	1.0796
1418350_at	heparin-binding EGF-like growth factor	Hbegf	L07264	1.07851
1450472_s_at	SMAD family member 3	Smad3	BI150236	1.07849
1458202_at	family with sequence similarity 65, member B	Fam65b	BM238036	1.07791
1434682_at	zinc finger protein 770	Zfp770	AV347367	1.07788
1417540_at	E74-like factor 1	Elf1	NM_007920	1.07741
1429451_at	RIKEN cDNA 2610301B20 gene	2610301B20Rik	AK011950	1.07666
1417049_at	Rh blood group, D antigen	Rhd	AF069311	1.07647
1460643_at	elongation factor RNA polymerase II	Ell	BC024894	1.07545
1431016_at	CWF19-like 1, cell cycle control (S. pombe)	Cwf19l1	BB666837	1.07543
1453482_at	CASP8 and FADD-like apoptosis regulator	Cflar	AK020765	1.07541
1453012_at	TSC22 domain family, member 2	Tsc22d2	AK017449	1.07521
1424339_at	2'-5' oligoadenylate synthetase-like 1	Oasl1	AB067533	1.07378
1417955_at	coiled-coil domain containing 71	Ccdc71	NM_133744	1.07374
1440491_at	solute carrier family 1 (glial high affinity glutamate transporter), member 3	Slc1a3	BB328290	1.07367
1430850_x_at	cell growth regulator with ring finger domain 1	Cgrrf1	AK007402	1.07331
1458811_at	RIKEN cDNA 9430047L24 gene	9430047L24Rik	BB462600	1.07221
1456429_at	mucosa associated lymphoid tissue lymphoma translocation gene 1	Malt1	BB296321	1.07207
1422189_x_at	Mus musculus 2 days neonate thymus thymic cells cDNA, RIKEN full-length enriched library, clone:E430032M10 product:T-cell receptor gamma-1 chain C region homolog [Mus musculus], full insert sequence. /// SubName: Full=Protein Tcrg-C3; /// T cell receptor gamma, variable 4	Tcrg /// Tcrg-C3 /// Tcrg-V4	NM_011558	1.07185
1424131_at	collagen, type VI, alpha 3	Col6a3	AF064749	1.07183
1457536_at	glypican 5	Gpc5	BB171986	1.07173
1437643_at	centromere protein J	Cenpj	BG068259	1.07116
1449839_at	caspase 3	Casp3	BG070529	1.07077
1418907_at	coagulation factor V	F5	NM_007976	1.07054
1417770_s_at	proteasome (prosome, macropain) 26S subunit, ATPase, 6	Psmc6	AW208944	1.07039
1421756_a_at	G protein-coupled receptor 19	Gpr19	NM_008157	1.07019
1437166_at	Terf1 (TRF1)-interacting nuclear factor 2	Tinf2	BM238063	1.06936
1439720_at	Ral GEF with PH domain and SH3 binding motif 1	Ralgps1	AV263855	1.06879
1435331_at	pyrin and HIN domain family, member 1	Pyhin1	BM241008	1.06838
1450462_at	corticotropin releasing hormone receptor 2	Crhr2	U21729	1.06829
1419938_s_at	Rho guanine nucleotide exchange factor (GEF) 17	Arhgef17	AW558066	1.06648
1431901_a_at	complement component 4 binding protein, pseudogene 1	C4bp-ps1	AK016729	1.06612
1448647_at	mannosidase 2, alpha 1	Man2a1	NM_008549	1.06591
1431822_a_at	5-azacytidine induced gene 2	Azi2	AK004992	1.06545
1451653_a_at	family with sequence similarity 161, member A	Fam161a	BC026495	1.06437
1457593_at	RIKEN cDNA 2610202C22 gene	2610202C22Rik	BM221021	1.06381
1424701_at	protocadherin 20	Pcdh20	BB528056	1.06312
1440860_at	Mus musculus 16 days neonate cerebellum cDNA, RIKEN full-length enriched library, clone:9630018K02 product:mab-21-like 1 (C. elegans), full insert sequence.	AK047075	BB126987	1.06174
1453226_at	kinesin family member 18B	Kif18b	AK013867	1.06131
1431756_at	RIKEN cDNA 4930516B21 gene	4930516B21Rik	AK015801	1.06109
1436678_at	sarcoglycan, beta (dystrophin-associated glycoprotein)	Sgcb	AI844814	1.0609
1456635_at	RIKEN cDNA C130026I21 gene /// uncharacterized LOC102634528	C130026I21Rik /// LOC102634528	AW909306	1.06052
1418538_at	KDEL (Lys-Asp-Glu-Leu) endoplasmic reticulum protein retention receptor 3	Kdelr3	NM_134090	1.06002
1450790_at	thyroglobulin	Tg	NM_009375	1.05994
1437568_at	matrix metallopeptidase 16	Mmp16	BB041237	1.05988
1441395_at	expressed sequence AU021933	AU021933	BG068089	1.05867
1429779_at	argonaute RISC catalytic subunit 4	Ago4	AI481660	1.05848
1448725_at	poly (ADP-ribose) glycohydrolase	Parg	NM_011960	1.05756
1425208_at	limb-bud and heart	Lbh	BC026827	1.05686
1443651_at	polyhomeotic-like 3 (Drosophila)	Phc3	BG095232	1.05659
1425371_at	polymerase (DNA directed), beta	Polb	BC006681	1.05496
1426020_at	thymopoietin	Tmpo	U39073	1.05377
1422277_at	glycine receptor, alpha 1 subunit	Glra1	NM_020492	1.05374
1458120_at	cadherin 18	Cdh18	BG069814	1.05356
1441949_x_at	solute carrier family 39 (metal ion transporter), member 6	Slc39a6	BB213740	1.05304
1445701_at	ATPase, Ca++ transporting, plasma membrane 4	Atp2b4	BB560322	1.05287
1426417_at	Yip1 domain family, member 4	Yipf4	AV216410	1.05266
1449392_at	hydroxysteroid (17-beta) dehydrogenase 1	Hsd17b1	NM_010475	1.05248
1434049_at	ectonucleoside triphosphate diphosphohydrolase 3	Entpd3	BB547934	1.05238
1427634_at	potassium voltage-gated channel, subfamily H (eag-related), member 7	Kcnh7	AJ291608	1.05226
1448849_at	mitochondrial ribosomal protein L40	Mrpl40	NM_010922	1.05133
1426991_at	pecanex-like 4 (Drosophila)	Pcnxl4	AV273819	1.05027
1426419_at	RNA binding motif protein 26	Rbm26	AK005802	1.04982
1443903_at	protein phosphatase 1A, magnesium dependent, alpha isoform	Ppm1a	BF471867	1.04964
1448470_at	fructose bisphosphatase 1	Fbp1	NM_019395	1.04921
1425460_at	myotubularin related protein 2	Mtmr2	BB197262	1.04887
1430415_at	PHD finger protein 6	Phf6	BF147362	1.04875
1428155_at	COMM domain containing 9	Commd9	AK007640	1.04849
1423693_at	chymotrypsin-like elastase family, member 1	Cela1	BC011218	1.04841
1437483_at	zinc finger protein 513	Zfp513	AW990386	1.048
1444489_at	solute carrier family 25 (mitochondrial carrier, Aralar), member 12	Slc25a12	BB526231	1.04791
1442616_at	GRP1 (general receptor for phosphoinositides 1)-associated scaffold protein	Grasp	BB452157	1.0469
1432750_at	zinc finger protein 711	Zfp711	AK013051	1.04669
1428640_at	heat shock transcription factor 2 binding protein	Hsf2bp	AK016553	1.04647
1446472_at	AT hook containing transcription factor 1	Ahctf1	BB500876	1.04616
1450758_at	contactin associated protein-like 2	Cntnap2	AU079588	1.04591
1450787_at	chloride channel 5	Clcn5	NM_016691	1.04529
1419690_at	RIKEN cDNA 2610002M06 gene /// charged multivesicular body protein 1B	2610002M06Rik /// Chmp1b	NM_025921	1.04344
1417217_at	melanoma antigen, family L, 2	Magel2	NM_013779	1.04327
1431217_at	leucine rich repeat containing 27	Lrrc27	AK006931	1.04169
1434238_at	TAF2 RNA polymerase II, TATA box binding protein (TBP)-associated factor	Taf2	BQ176372	1.03934
1444972_at	expressed sequence C77626	C77626	BG065987	1.03718
1426471_at	zinc finger protein 52	Zfp52	BM225280	1.03677
1429878_a_at	nucleoporin like 1	Nupl1	AK006062	1.03658
1459273_at	uncharacterized LOC102633763	LOC102633763	BB094049	1.03627
1457812_at	transformation related protein 53 binding protein 1	Trp53bp1	BB119893	1.03516
1444289_at	Yip1 domain family, member 5	Yipf5	BB810787	1.03498
1426895_at	zinc finger protein 191	Zfp191	BB579760	1.03462
1428151_x_at	cysteine conjugate-beta lyase 1	Ccbl1	AK008165	1.03248
1436942_at	RIKEN cDNA A930035D04 gene	A930035D04Rik	AW123929	1.03219
1430045_at	translin-associated factor X	Tsnax	BM119928	1.03213
1435135_at	neutral cholesterol ester hydrolase 1	Nceh1	AV369935	1.032
1447806_s_at	serine/arginine-rich protein specific kinase 3	Srpk3	BB036235	1.03051
1447831_s_at	myotubularin related protein 7	Mtmr7	BB431693	1.02983
1417677_at	opsin 3	Opn3	NM_010098	1.02944
1435690_at	lysine rich nucleolar protein 1	Knop1	BB476775	1.02908
1436541_at	lysine rich nucleolar protein 1	Knop1	BB452927	1.02854
1446496_at	transformer 2 beta homolog (Drosophila)	Tra2b	BB219075	1.02859
1425838_at	ATPase, class II, type 9A	Atp9a	BC021814	1.02781
1420576_at	lysophosphatidic acid receptor 2	Lpar2	NM_020028	1.02748
1425282_at	ring finger protein 144B	Rnf144b	BC025007	1.02699
1448537_at	tetratricopeptide repeat domain 1	Ttc1	NM_133795	1.02667
1456402_at	RIKEN cDNA A330076H08 gene	A330076H08Rik	BB130348	1.02629
1420962_at	hyaluronan and proteoglycan link protein 2	Hapln2	BE979942	1.02619
1452975_at	ethanolamine phosphate phospholyase	Etnppl	AK005060	1.02568
1437863_at	butyrylcholinesterase	Bche	BB667762	1.02529
1438643_at	Mus musculus calcium/calmodulin-dependent protein kinase ID (Camk1d), transcript variant 1, mRNA. /// calcium/calmodulin-dependent protein kinase ID	Camk1d /// Camk1d	BB230839	1.02496
1439521_at	Mus musculus adult male aorta and vein cDNA, RIKEN full-length enriched library, clone:A530001O10 product:unclassifiable, full insert sequence.	AK079912	AV011805	1.02448
1441114_at	RIKEN cDNA 9330156P08 gene	9330156P08Rik	BB079184	1.02402
1447837_x_at	polymerase (DNA directed), eta (RAD 30 related)	Polh	BB066090	1.02314
1454786_at	RIKEN cDNA 5031439G07 gene	5031439G07Rik	AV327520	1.02292
1421899_a_at	major histocompatibility complex, class I-related	Mr1	BB210729	1.02284
1447927_at	guanylate binding protein 6	Gbp6	BG092512	1.02244
1420975_at	bromodomain adjacent to zinc finger domain, 1B	Baz1b	BB253608	1.02177
1450136_at	CD38 antigen	Cd38	NM_007646	1.02037
1447814_x_at	interleukin 16	Il16	BB480773	1.02023
1443827_x_at	family with sequence similarity 20, member C	Fam20c	BB375974	1.01955
1425704_at	dehydrogenase/reductase (SDR family) member 11	Dhrs11	BC022224	1.01924
1439656_at	platelet-activating factor acetylhydrolase, isoform 1b, subunit 1	Pafah1b1	BG069339	1.01898
1437323_a_at	islet amyloid polypeptide	Iapp	BB434117	1.01871
1425834_a_at	glycerol-3-phosphate acyltransferase, mitochondrial	Gpam	BC019201	1.0185
1420442_at	calcium channel, voltage-dependent, L type, alpha 1S subunit	Cacna1s	NM_014193	1.01836
1425421_at	predicted gene, 20274	Gm20274	BC016578	1.01834
1420356_at	ninjurin 2	Ninj2	NM_016718	1.01828
1419536_a_at	v-rel reticuloendotheliosis viral oncogene homolog A (avian)	Rela	NM_009045	1.01816
1421842_a_at	adenosine deaminase, tRNA-specific 3 /// secretory carrier membrane protein 4	Adat3 /// Scamp4	AF295102	1.01799
1428039_at	WD repeat domain 20	Wdr20	BC027497	1.01774
1456790_at	zinc finger protein 800	Zfp800	BB139169	1.01754
1434769_at	BTB (POZ) domain containing 9	Btbd9	BQ175196	1.01746
1423919_at	HAUS augmin-like complex, subunit 3	Haus3	BC027393	1.01673
1456360_at	testis derived transcript 3, pseudogene	Tes3-ps	BI466259	1.01643
1421098_at	signal transducing adaptor family member 1	Stap1	NM_019992	1.01602
1459883_at	uncharacterized LOC102632394	LOC102632394	BB048311	1.01571
1438270_at	expressed sequence AI846148	AI846148	BB323892	1.01566
1438533_at	myosin IXb	Myo9b	BM121122	1.01518
1436888_at	nescient helix loop helix 2	Nhlh2	AV322710	1.01515
1440669_at	RIKEN cDNA B230217O12 gene	B230217O12Rik	BB438788	1.01483
1422042_at	gap junction protein, gamma 3	Gjc3	NM_080450	1.01477
1432238_at	spermatogenesis associated, serine-rich 1	Spats1	AK005865	1.01471
1457303_at	ankyrin repeat and sterile alpha motif domain containing 3	Anks3	BB217353	1.01446
1429137_at	methyltransferase like 18	Mettl18	AK013137	1.01444
1441032_at	predicted gene 14168 /// uncharacterized LOC102642578	Gm14168 /// LOC102642578	BB667779	1.0143
1427573_at	cysteine-rich hydrophobic domain 1	Chic1	Y11896	1.01411
1417884_at	solute carrier family 16 (monocarboxylic acid transporters), member 6	Slc16a6	NM_134038	1.01389
1452276_at	SWI/SNF-related, matrix-associated actin-dependent regulator of chromatin, subfamily a, containing DEAD/H box 1	Smarcad1	BG065193	1.01262
1426967_at	axin 1	Axin1	BB004060	1.01245
1453487_at	dihydrodiol dehydrogenase (dimeric)	Dhdh	AK005050	1.01235
1422158_at	calsyntenin 2	Clstn2	NM_022319	1.01148
1454388_at	RIKEN cDNA 2900046F13 gene	2900046F13Rik	AW146388	1.01068
1422061_at	aldo-keto reductase family 1, member C20	Akr1c20	NM_054080	1.01065
1417477_at	N-acetyltransferase domain containing 1	Natd1	NM_025294	1.01026
1437965_at	HEAT repeat containing 1	Heatr1	BM239677	1.01001
1419760_a_at	RWD domain containing 2B	Rwdd2b	NM_016924	1.00931
1427972_at	cell division cycle 73, Paf1/RNA polymerase II complex component	Cdc73	BB622571	1.00898
1459423_at	Meis homeobox 1	Meis1	BB425010	1.00849
1428389_s_at	WD repeat domain 43	Wdr43	AK012043	1.00849
1423826_at	nucleolar complex associated 4 homolog (S. cerevisiae)	Noc4l	BC024616	1.00819
1418289_at	nestin	Nes	AI413223	1.00801
1416275_at	solute carrier family 26, member 6	Slc26a6	NM_134420	1.00621
1440845_at	uncharacterized LOC102633802 /// transmembrane protein 243, mitochondrial	LOC102633802 /// Tmem243	BB323696	1.00508
1455888_at	leucine rich repeat and Ig domain containing 2	Lingo2	BB125202	1.00505
1417856_at	avian reticuloendotheliosis viral (v-rel) oncogene related B	Relb	NM_009046	1.00485
1424201_a_at	SEH1-like (S. cerevisiae	Seh1l	AW537349	1.00422
1434520_at	sterol-C5-desaturase (fungal ERG3, delta-5-desaturase) homolog (S. cerevisae)	Sc5d	AU067703	1.00407
1423165_a_at	metastasis-associated gene family, member 2	Mta2	AV296905	1.004
1436644_x_at	transmembrane protein 25	Tmem25	BB245618	1.00289
1446194_at	nuclear receptor subfamily 2, group C, member 1	Nr2c1	BB547741	1.00263
1460384_a_at	AT rich interactive domain 4B (RBP1-like)	Arid4b	BC024724	1.00259
1437934_at	cytotoxic granule-associated RNA binding protein 1	Tia1	BB098115	1.00234
1428211_at	prolyl 4-hydroxylase, transmembrane (endoplasmic reticulum)	P4htm	AK016685	1.0019
1420939_at	heparan sulfate 6-O-sulfotransferase 2	Hs6st2	AW536432	1.00187
1440406_at	G patch domain containing 3	Gpatch3	BB526663	1.00111
1447559_at	G protein-coupled receptor 25	Gpr25	AI834762	1.00058
1448588_at	CD320 antigen	Cd320	AV336016	1.00052
1417631_at	MAP kinase-interacting serine/threonine kinase 1	Mknk1	NM_021461	1.00041
1426494_at	tRNA methyltransferase 10B	Trmt10b	AV161118	-1.00012
1418578_at	diacylglycerol kinase, alpha	Dgka	BC006713	-1.00014
1416454_s_at	actin, alpha 2, smooth muscle, aorta	Acta2	NM_007392	-1.0005
1429416_at	tetratricopeptide repeat domain 9B	Ttc9b	AK013779	-1.00058
1423891_at	glutathione S-transferase, theta 3	Gstt3	BC003903	-1.00125
1419552_at	enoyl Coenzyme A hydratase domain containing 1	Echdc1	NM_025855	-1.00139
1434988_x_at	aldehyde dehydrogenase 2, mitochondrial	Aldh2	AI462635	-1.00143
1434364_at	mitogen-activated protein kinase kinase kinase 14	Map3k14	BG072756	-1.00146
1418803_a_at	Fas ligand (TNF superfamily, member 6)	Fasl	NM_010177	-1.00154
1439317_at	KRIT1, ankyrin repeat containing	Krit1	BB433504	-1.0018
1449627_at	oxysterol binding protein-like 6	Osbpl6	AI851164	-1.00195
1418281_at	RAD51 homolog	Rad51	NM_011234	-1.00214
1434454_at	adenylate cyclase 9	Adcy9	BB795229	-1.00221
1426639_a_at	transcription factor 7 like 2, T cell specific, HMG box	Tcf7l2	BG487404	-1.0025
1457313_at	oculocerebrorenal syndrome of Lowe	Ocrl	BG074373	-1.00267
1423863_at	ATP-binding cassette, sub-family F (GCN20), member 2	Abcf2	BC003300	-1.00273
1416017_at	coatomer protein complex, subunit gamma 1	Copg1	BC024686	-1.00291
1421488_at	RAB GTPase activating protein 1-like	Rabgap1l	NM_013862	-1.00351
1433840_a_at	adaptor-related protein complex 5, zeta 1 subunit	Ap5z1	BB499868	-1.00362
1438666_at	low density lipoprotein receptor class A domain containing 3	Ldlrad3	BB534423	-1.00445
1436572_at	centrosomal protein 95	Cep95	BB010592	-1.00485
1437911_at	zinc finger protein 944	Zfp944	BM245142	-1.00512
1457689_at	SET binding factor 2	Sbf2	BB327612	-1.00534
1448650_a_at	polymerase (DNA directed), epsilon	Pole	NM_011132	-1.00537
1437548_at	bicaudal D homolog 1 (Drosophila)	Bicd1	AV367839	-1.00548
1457961_at	lysophosphatidylglycerol acyltransferase 1	Lpgat1	BB713538	-1.00559
1454943_a_at	PAX interacting (with transcription-activation domain) protein 1	Paxip1	BM935413	-1.00578
1439842_at	zinc finger protein 287	Zfp287	AW488774	-1.00635
1437360_at	protocadherin 19	Pcdh19	BB053591	-1.00711
1429572_at	NOL1/NOP2/Sun domain family, member 7	Nsun7	AK014968	-1.00763
1451304_at	transmembrane protein 143	Tmem143	BC017618	-1.00783
1423629_at	dynamin 2	Dnm2	BB762738	-1.008
1454314_at	RIKEN cDNA 4930578G10 gene /// predicted gene 2163	4930578G10Rik /// Gm2163	AV044111	-1.0083
1419046_at	family with sequence similarity 203, member A	Fam203a	NM_021555	-1.00861
1427934_at	LYR motif containing 2	Lyrm2	AA250510	-1.00863
1439635_at	regulator of G-protein signaling 9	Rgs9	BB500298	-1.00874
1416953_at	connective tissue growth factor	Ctgf	NM_010217	-1.01027
1436108_at	thioredoxin domain containing 9	Txndc9	AV232965	-1.01044
1444078_at	CD8 antigen, alpha chain	Cd8a	BB154331	-1.01054
1434818_at	predicted gene 15663	Gm15663	BB079787	-1.01058
1420753_at	tolloid-like	Tll1	NM_009390	-1.01063
1426692_at	coiled-coil domain containing 97	Ccdc97	AK004762	-1.01164
1447303_at	spermatogenesis associated glutamate (E)-rich protein 8, pseudogene 1	Speer8-ps1	BG070611	-1.01192
1449819_at	DMC1 dosage suppressor of mck1 homolog, meiosis-specific homologous recombination	Dmc1	D58419	-1.01205
1434354_at	monoamine oxidase B	Maob	BB549292	-1.01241
1427030_at	spindle and centriole associated protein 1	Spice1	BG067674	-1.01243
1431113_at	RNA binding motif protein 4B	Rbm4b	AK004302	-1.01258
1439950_at	dynein cytoplasmic 1 heavy chain 1	Dync1h1	BB309136	-1.01289
1452022_at	brain and acute leukemia, cytoplasmic	Baalc	AF371320	-1.01322
1460196_at	carbonyl reductase 1	Cbr1	NM_007620	-1.01341
1429096_at	RIKEN cDNA 2810455D13 gene	2810455D13Rik	AK013353	-1.0138
1454623_at	carboxypeptidase A2, pancreatic	Cpa2	BG141511	-1.01406
1437470_at	Pbx/knotted 1 homeobox	Pknox1	AW539022	-1.01447
1437480_at	spindle and kinetochore associated complex subunit 2	Ska2	BB071833	-1.01448
1435437_at	SET domain containing (lysine methyltransferase) 7	Setd7	BM114815	-1.01526
1434038_at	DnaJ (Hsp40) homolog, subfamily C, member 13	Dnajc13	BQ174089	-1.01536
1419723_at	opsin 1 (cone pigments), medium-wave-sensitive (color blindness, deutan)	Opn1mw	NM_008106	-1.01542
1453925_at	RIKEN cDNA 4930429F24 gene	4930429F24Rik	AK015237	-1.0155
1431172_at	origin recognition complex, subunit 4	Orc4	BB620704	-1.01552
1424517_at	coiled-coil domain containing 12	Ccdc12	BC026668	-1.01575
1431139_at	chromodomain protein, Y chromosome-like 2	Cdyl2	BB634322	-1.01595
1416232_at	oligodendrocyte transcription factor 2	Olig2	AB038697	-1.01616
1427782_a_at	corticotropin releasing hormone receptor 1	Crhr1	AF369656	-1.01618
1420664_s_at	protein C receptor, endothelial	Procr	NM_011171	-1.01625
1435032_at	golgi autoantigen, golgin subfamily b, macrogolgin 1	Golgb1	BM213299	-1.0169
1425797_a_at	spleen tyrosine kinase	Syk	U36776	-1.0179
1456987_at	RIKEN cDNA 4932418E24 gene	4932418E24Rik	AV274327	-1.018
1443541_at	predicted gene 5148	Gm5148	BB504875	-1.01814
1434868_at	RIKEN cDNA 4933431E20 gene	4933431E20Rik	AV282706	-1.01889
1432254_at	RIKEN cDNA C030013D06 gene	C030013D06Rik	AK021073	-1.0191
1416774_at	WEE 1 homolog 1 (S. pombe)	Wee1	NM_009516	-1.01935
1448609_at	thiosulfate sulfurtransferase, mitochondrial	Tst	BC005644	-1.01953
1458824_at	unc-45 homolog A (C. elegans)	Unc45a	BB555542	-1.0196
1427333_s_at	SR-related CTD-associated factor 4	Scaf4	BF226494	-1.01993
1428264_at	small nuclear ribonucleoprotein 40 (U5)	Snrnp40	AK002371	-1.02015
1443993_at	zinc finger CCCH type containing 12A	Zc3h12a	BE852171	-1.02033
1427624_s_at	interleukin 22 /// interleukin 10-related T cell-derived inducible factor beta	Il22 /// Iltifb	AJ249492	-1.02042
1418152_at	high-mobility group nucleosome binding domain 5	Hmgn5	NM_016710	-1.02046
1423689_a_at	G-protein signalling modulator 1 (AGS3-like, C. elegans)	Gpsm1	BC026486	-1.02069
1451128_s_at	kinesin family member 22	Kif22	BC003427	-1.02076
1453802_at	LIM and calponin homology domains 1	Limch1	BB609888	-1.02107
1455926_at	LSM6 homolog, U6 small nuclear RNA associated (S. cerevisiae)	Lsm6	BE949068	-1.02137
1440838_at	potassium voltage gated channel, Shab-related subfamily, member 1	Kcnb1	BQ126997	-1.02145
1447670_at	proteasome (prosome, macropain) 26S subunit, non-ATPase, 9	Psmd9	AV030235	-1.02197
1420146_at	T cell lymphoma invasion and metastasis 2	Tiam2	AI429207	-1.02234
1431439_at	RIKEN cDNA 5830487J09 gene	5830487J09Rik	AK018062	-1.02305
1455953_x_at	phosphoseryl-tRNA kinase	Pstk	BF320427	-1.02326
1429774_a_at	family with sequence similarity 175, member A	Fam175a	AK014420	-1.02344
1455654_at	RIKEN cDNA A730008H23 gene /// Holliday junction recognition protein	A730008H23Rik /// Hjurp	BB794905	-1.02445
1421360_at	inositol polyphosphate-4-phosphatase, type I	Inpp4a	NM_030266	-1.02451
1428925_at	SUMO1/sentrin specific peptidase 1	Senp1	AK009838	-1.02475
1453203_at	phosphoribosyl pyrophosphate synthetase 1-like 1	Prps1l1	AK005874	-1.02501
1428188_at	STE20-related kinase adaptor alpha	Strada	AK011451	-1.02514
1427678_at	zinc finger, imprinted 3	Zim3	AF365932	-1.0256
1430219_at	thymoma viral proto-oncogene 1 interacting protein	Aktip	AK017861	-1.02606
1457780_at	syntaxin 11	Stx11	BB767243	-1.02636
1456793_at	cytokine-like 1	Cytl1	AV264055	-1.02709
1458384_at	bolA-like 3 (E. coli)	Bola3	AW491514	-1.02758
1441758_at	ras homolog gene family, member T1	Rhot1	BB830916	-1.02793
1440018_at	RIKEN cDNA A330043J11 gene	A330043J11Rik	AU067735	-1.02825
1448415_a_at	sema domain, immunoglobulin domain (Ig), short basic domain, secreted, (semaphorin) 3B	Sema3b	NM_009153	-1.02868
1434164_s_at	KH domain containing 1B	Khdc1b	BG082186	-1.02869
1425703_at	peroxisome proliferator activator receptor delta	Ppard	L28116	-1.02914
1432891_at	dehydrogenase/reductase (SDR family) member 7	Dhrs7	AK017856	-1.02936
1449439_at	Kruppel-like factor 7 (ubiquitous)	Klf7	BB524597	-1.02981
1436230_at	G protein-coupled receptor 114	Gpr114	BB005315	-1.02986
1443084_at	cathepsin O	Ctso	BB085450	-1.03014
1454790_at	WD repeat domain 35	Wdr35	BG072960	-1.03021
1459661_at	doublecortin domain containing 2a	Dcdc2a	AW492955	-1.03128
1450255_at	Rho GTPase activating protein 31	Arhgap31	NM_020260	-1.0314
1439737_x_at	mediator complex subunit 6	Med6	AU019660	-1.03174
1435499_at	leucine zipper-EF-hand containing transmembrane protein 2	Letm2	AW060955	-1.03219
1432791_at	RIKEN cDNA 9030218A15 gene	9030218A15Rik	AK020251	-1.03233
1436233_at	butyrophilin-like 9	Btnl9	BM123923	-1.03256
1438720_at	RIKEN cDNA 9330159F19 gene	9330159F19Rik	AV328072	-1.03275
1434266_at	family with sequence similarity 185, member A	Fam185a	AI847670	-1.03313
1420572_at	membrane-spanning 4-domains, subfamily A, member 3	Ms4a3	NM_133246	-1.03314
1455061_a_at	acetyl-Coenzyme A acyltransferase 2 (mitochondrial 3-oxoacyl-Coenzyme A thiolase)	Acaa2	BB718075	-1.03317
1439171_at	RIKEN cDNA C530008M17 gene	C530008M17Rik	BI964419	-1.03333
1437915_at	target of myb1-like 2 (chicken)	Tom1l2	BF150917	-1.03358
1439495_at	UV stimulated scaffold protein A	Uvssa	BB476293	-1.0337
1428804_at	microfibrillar-associated protein 3-like	Mfap3l	AK017269	-1.03372
1458882_at	serine (or cysteine) peptidase inhibitor, clade B, member 8	Serpinb8	BB049357	-1.03403
1418404_at	RAD9 homolog A	Rad9a	NM_011237	-1.03494
1438847_at	Max dimerization protein 3	Mxd3	BB836571	-1.03518
1447107_at	DEAD (Asp-Glu-Ala-Asp) box polypeptide 55	Ddx55	BB756348	-1.03543
1422114_at	Ets2 repressor factor	Erf	NM_010155	-1.03551
1442187_at	bradykinin receptor, beta 2	Bdkrb2	AW490711	-1.03554
1452003_at	RNA binding motif protein 14	Rbm14	BC010294	-1.03579
1425748_at	DIRAS family, GTP-binding RAS-like 1	Diras1	BQ042613	-1.0361
1453220_at	neurexophilin and PC-esterase domain family, member 2	Nxpe2	BB138760	-1.03647
1441796_at	family with sequence similarity 136, member A	Fam136a	BF017486	-1.03664
1424336_at	phosphopantothenoylcysteine decarboxylase	Ppcdc	BB329391	-1.03665
1434869_at	tudor domain containing 3	Tdrd3	BG070567	-1.03693
1430348_at	RIKEN cDNA 2900019E01 gene	2900019E01Rik	BE945320	-1.03734
1424893_at	nuclear distribution gene E-like homolog 1 (A. nidulans)	Ndel1	BC021434	-1.03747
1429889_at	Fas apoptotic inhibitory molecule 3	Faim3	AK007714	-1.03755
1427493_at	sodium channel and clathrin linker 1	Sclt1	AW106760	-1.03774
1421326_at	colony stimulating factor 2 receptor, beta, low-affinity (granulocyte-macrophage)	Csf2rb	NM_007780	-1.0382
1439849_at	TraB domain containing 2B	Trabd2b	BB215381	-1.03852
1448857_a_at	zinc finger, DHHC domain containing 12	Zdhhc12	NM_025428	-1.03871
1434983_at	coiled-coil domain containing 108	Ccdc108	AV275573	-1.03891
1439881_at	RIKEN cDNA C030013E06 gene	C030013E06Rik	BB283519	-1.03904
1439583_x_at	RGD motif, leucine rich repeats, tropomodulin domain and proline-rich containing	Rltpr	BE685813	-1.03931
1450786_x_at	PDZ and LIM domain 5	Pdlim5	NM_019808	-1.03952
1423421_at	ankyrin repeat domain 49	Ankrd49	BB233668	-1.03968
1419476_at	ADAM-like, decysin 1	Adamdec1	NM_021475	-1.03978
1415871_at	transforming growth factor, beta induced	Tgfbi	NM_009369	-1.03989
1460648_at	nuclear receptor subfamily 2, group F, member 6	Nr2f6	NM_010150	-1.04022
1424082_at	TBC1 domain family, member 13	Tbc1d13	BC025586	-1.04024
1432771_at	solute carrier family 9 (sodium/hydrogen exchanger), member 3	Slc9a3	AK002857	-1.04043
1420805_at	myosin, light chain 10, regulatory	Myl10	NM_021611	-1.04063
1433919_at	ankyrin repeat and SOCS box-containing 4	Asb4	AV302111	-1.04081
1442554_s_at	kalirin, RhoGEF kinase	Kalrn	BG066934	-1.04167
1452351_at	poly (ADP-ribose) polymerase family, member 4	Parp4	BC025847	-1.04193
1437927_at	discs, large homolog 2 (Drosophila)	Dlg2	AV343743	-1.04196
1433178_at	RIKEN cDNA 4933427C19 gene	4933427C19Rik	AK016944	-1.04211
1429426_at	ring finger protein 139	Rnf139	AK016137	-1.04235
1434294_at	family with sequence similarity 199, X-linked	Fam199x	BB183166	-1.0424
1444193_at	alcohol dehydrogenase, iron containing, 1	Adhfe1	BB177678	-1.04248
1437500_at	nucleolar complex associated 3 homolog (S. cerevisiae)	Noc3l	AV306749	-1.04285
1454515_at	RIKEN cDNA 5430425E15 gene	5430425E15Rik	AK017335	-1.04287
1421612_a_at	H2A histone family, member Y2 /// H2A histone family, member Y3	H2afy2 /// H2afy3	NM_026230	-1.04295
1429420_at	RIKEN cDNA 4931414P19 gene	4931414P19Rik	AK016457	-1.04353
1430967_at	RIKEN cDNA 3110080O07 gene	3110080O07Rik	AV169086	-1.04354
1450700_at	CDC42 effector protein (Rho GTPase binding) 3	Cdc42ep3	BB012489	-1.04411
1419526_at	Gardner-Rasheed feline sarcoma viral (Fgr) oncogene homolog	Fgr	NM_010208	-1.04418
1436373_at	mitogen-activated protein kinase kinase kinase 10	Map3k10	AA789425	-1.04423
1433873_s_at	pericentrin (kendrin)	Pcnt	BG069597	-1.04439
1449909_at	RIKEN cDNA 2010005H15 gene /// predicted gene 5483	2010005H15Rik /// Gm5483	NM_029733	-1.04468
1460462_at	mediator complex subunit 18	Med18	AK012903	-1.04476
1429678_at	RIKEN cDNA 5730508B09 gene	5730508B09Rik	AK017758	-1.04513
1434114_at	REX4, RNA exonuclease 4 homolog (S. cerevisiae)	Rexo4	BG076284	-1.04524
1426773_at	mitofusin 1	Mfn1	AK018181	-1.04543
1453006_at	fibroblast growth factor binding protein 3	Fgfbp3	AI506568	-1.04579
1423388_at	adaptor protein complex AP-1, gamma 1 subunit	Ap1g1	BG230208	-1.04657
1436515_at	BTB and CNC homology 2	Bach2	BB529913	-1.04719
1419446_at	TBC1 domain family, member 1	Tbc1d1	BB501891	-1.04745
1422977_at	glycoprotein Ib, beta polypeptide	Gp1bb	NM_010327	-1.04767
1435709_at	signal sequence receptor, delta	Ssr4	AW556006	-1.04771
1458803_at	schlafen 9	Slfn9	BB837976	-1.04771
1417819_at	torsin family 1, member B	Tor1b	BB004887	-1.04788
1447612_x_at	KDM1 lysine (K)-specific demethylase 6B	Kdm6b	BB494168	-1.04809
1419995_at	anaphase promoting complex subunit 16	Anapc16	AU015124	-1.04817
1451306_at	cell division cycle associated 7 like	Cdca7l	BC006933	-1.0483
1422928_at	elastase, neutrophil expressed	Elane	NM_015779	-1.04848
1453375_at	RIKEN cDNA 4930422N03 gene	4930422N03Rik	BB071620	-1.04849
1422089_at	natural cytotoxicity triggering receptor 1	Ncr1	NM_010746	-1.0485
1433404_at	RIKEN cDNA 4930423O20 gene	4930423O20Rik	AK015192	-1.0486
1417701_at	protein phosphatase 1, regulatory (inhibitor) subunit 14c	Ppp1r14c	NM_133485	-1.04872
1424585_at	RAN binding protein 10	Ranbp10	BC024698	-1.04904
1421079_at	nuclear receptor subfamily 4, group A, member 3	Nr4a3	BE980583	-1.04913
1458972_at	RIKEN cDNA 9330112F22 gene	9330112F22Rik	BM250288	-1.0492
1420468_at	ankyrin repeat and SOCS box-containing 17	Asb17	NM_025758	-1.04927
1433886_at	eukaryotic translation initiation factor 2B, subunit 5 epsilon	Eif2b5	AI327005	-1.04971
1439540_at	membrane-associated ring finger (C3HC4) 2	2018-03-02	BF729651	-1.04989
1426605_at	BRCA1/BRCA2-containing complex, subunit 3	Brcc3	AI462244	-1.05049
1456858_at	G protein-coupled receptor 149	Gpr149	BB075339	-1.05049
1440969_at	cDNA sequence BC030308	BC030308	BE944957	-1.05077
1418268_at	5-hydroxytryptamine (serotonin) receptor 3A	Htr3a	NM_013561	-1.05079
1445149_at	poliovirus receptor	Pvr	BB474318	-1.05123
1429063_s_at	kinesin family member 16B	Kif16b	BG066903	-1.05123
1429062_at	kinesin family member 16B	Kif16b	BG066903	-1.0515
1429535_at	armadillo repeat containing 8	Armc8	AK004793	-1.05164
1429587_at	RNA binding motif protein 34	Rbm34	AK016057	-1.05225
1456152_at	progestin and adipoQ receptor family member V	Paqr5	BB744177	-1.0524
1427196_at	WNK lysine deficient protein kinase 4	Wnk4	BG074348	-1.05291
1427486_at	protein tyrosine phosphatase, receptor type, B	Ptprb	AF157628	-1.05386
1416987_at	elongation protein 4 homolog (S. cerevisiae)	Elp4	NM_023876	-1.05407
1432461_at	eyes absent 4 homolog (Drosophila)	Eya4	AK007097	-1.0543
1423638_at	UDP-N-acetyl-alpha-D-galactosamine:polypeptide N-acetylgalactosaminyltransferase 4	Galnt4	BI152634	-1.05433
1451115_at	protein inhibitor of activated STAT 3	Pias3	BC023128	-1.05463
1447973_at	thyroid hormone receptor interactor 11	Trip11	AI647043	-1.05465
1422730_at	LIM domains containing 1	Limd1	AK004806	-1.05525
1456519_at	solute carrier family 4 (anion exchanger), member 8	Slc4a8	BE948791	-1.05531
1448072_at	RIKEN cDNA 2010010I01 gene	2010010I01Rik	AI481463	-1.05533
1449184_at	peptidoglycan recognition protein 1	Pglyrp1	NM_009402	-1.05574
1429441_at	F-box protein 30	Fbxo30	AK006369	-1.05611
1458103_at	nuclear receptor co-repressor 1	Ncor1	AV325208	-1.05613
1429946_at	coiled-coil domain containing 141	Ccdc141	AK011952	-1.05641
1442934_at	expressed sequence C81608	C81608	BG067071	-1.05647
1416049_at	glycine decarboxylase	Gldc	NM_138595	-1.05726
1439488_at	DOT1-like, histone H3 methyltransferase (S. cerevisiae)	Dot1l	AW552804	-1.05727
1450270_at	protocadherin beta 11	Pcdhb11	NM_053136	-1.05728
1442194_at	expressed sequence AU018552	AU018552	BG069262	-1.05746
1429098_s_at	nonhomologous end-joining factor 1	Nhej1	AK006481	-1.05771
1433325_at	RIKEN cDNA 9330154F10 gene	9330154F10Rik	AK020373	-1.05806
1457836_at	major facilitator superfamily domain containing 11	Mfsd11	BB217745	-1.0581
1430438_at	biorientation of chromosomes in cell division 1-like	Bod1l	BB476489	-1.0586
1458268_s_at	insulin-like growth factor binding protein 3	Igfbp3	AI649005	-1.05866
1432890_at	RIKEN cDNA 2610011E03 gene	2610011E03Rik	AK011375	-1.05872
1442843_at	RIKEN cDNA 4933411D12 gene	4933411D12Rik	AW555863	-1.05909
1433153_at	RIKEN cDNA 9030201C23 gene	9030201C23Rik	AK020241	-1.05913
1439102_at	bromodomain PHD finger transcription factor	Bptf	BM876640	-1.05938
1456798_at	RIKEN cDNA 9330118A15 gene	9330118A15Rik	BB317517	-1.05946
1423118_at	RIKEN cDNA 1200014J11 gene	1200014J11Rik	AK011450	-1.05976
1444196_at	expressed sequence AI662501	AI662501	AI662501	-1.05987
1421074_at	cytochrome P450, family 7, subfamily b, polypeptide 1	Cyp7b1	NM_007825	-1.05987
1433226_at	RIKEN cDNA 6330403N20 gene	6330403N20Rik	AK018109	-1.06004
1440604_at	Riken cDNA 8030494B02 gene	8030494B02Rik	BB070941	-1.0604
1436972_at	G protein-coupled receptor 61	Gpr61	AV291075	-1.0606
1456335_at	somatomedin B and thrombospondin, type 1 domain containing	Sbspon	BB258317	-1.06084
1431433_at	SET binding factor 2	Sbf2	BB656515	-1.06101
1435054_at	essential meiotic endonuclease 1 homolog 1 (S. pombe)	Eme1	BG064903	-1.06103
1454992_at	solute carrier family 7 (cationic amino acid transporter, y+ system), member 1	Slc7a1	BB264620	-1.06164
1433622_at	gem (nuclear organelle) associated protein 4 /// glyoxalase domain containing 4 /// predicted gene 6330	Gemin4 /// Glod4 /// Gm6330	BB385039	-1.06168
1441192_at	selenocysteine lyase	Scly	BB135800	-1.06169
1454500_at	RIKEN cDNA 6330419E04 gene	6330419E04Rik	AK018200	-1.06179
1421335_a_at	EGF-like domain 7	Egfl7	NM_016686	-1.06223
1444486_at	kelch-like 5	Klhl5	BB807192	-1.06285
1444492_at	protein tyrosine phosphatase, receptor type, D	Ptprd	BB027241	-1.06316
1441449_at	lysine (K)-specific demethylase 5C	Kdm5c	BB362489	-1.06317
1438202_at	family with sequence similarity 109, member B	Fam109b	AV295563	-1.06346
1437536_at	fukutin related protein	Fkrp	BM951276	-1.06352
1424295_at	developmental pluripotency-associated 3	Dppa3	AY082485	-1.06358
1459088_at	expressed sequence C79557	C79557	BG066625	-1.06396
1450419_at	serine hydrolase-like	Serhl	AK002313	-1.06462
1436077_a_at	FCH domain only 1	Fcho1	BF730694	-1.06512
1460642_at	TNF receptor associated factor 4	Traf4	NM_009423	-1.06512
1429690_at	zinc finger protein 946	Zfp946	AK004870	-1.06538
1456354_at	cholinergic receptor, nicotinic, alpha polypeptide 4	Chrna4	BB557207	-1.06568
1418620_at	paired-like homeobox 2a	Phox2a	NM_008887	-1.06598
1421786_at	protein phosphatase 3, regulatory subunit B, alpha isoform (calcineurin B, type I)	Ppp3r1	NM_024459	-1.06644
1451390_s_at	zinc finger, AN1 type domain 2B	Zfand2b	BC011495	-1.06661
1439143_at	RIKEN cDNA A930018M24 gene	A930018M24Rik	BB312992	-1.06832
1422117_s_at	KH domain containing, RNA binding, signal transduction associated 2	Khdrbs2	NM_133235	-1.07069
1450654_a_at	dehydrodolichyl diphosphate synthase	Dhdds	BM233084	-1.07092
1454523_at	RIKEN cDNA C530007A02 gene	C530007A02Rik	AK021269	-1.07106
1435491_at	zinc finger protein 963	Zfp963	BI076615	-1.07172
1449836_x_at	BCL2-interacting killer	Bik	NM_007546	-1.07188
1449912_at	synovial sarcoma, X member B, breakpoint 1 /// synovial sarcoma, X member B, breakpoint 11 /// synovial sarcoma, X member B, breakpoint 6	Ssxb1 /// Ssxb11 /// Ssxb6	NM_026492	-1.07193
1425896_a_at	fibrillin 1	Fbn1	AF007248	-1.07196
1427779_a_at	CD4 antigen	Cd4	U75219	-1.07217
1418601_at	aldehyde dehydrogenase family 1, subfamily A7	Aldh1a7	NM_011921	-1.07247
1439398_x_at	NMDA receptor synaptonuclear signaling and neuronal migration factor	Nsmf	BB266960	-1.07303
1433793_s_at	nuclear receptor interacting protein 2	Nrip2	AW491344	-1.07315
1444225_at	SH3-domain GRB2-like (endophilin) interacting protein 1	Sgip1	BM932860	-1.07338
1438742_at	zinc finger protein 629	Zfp629	BB744909	-1.07371
1438905_x_at	R3H domain containing 4	R3hdm4	BB765277	-1.0744
1427766_at	T cell receptor alpha variable 9D-3	Trav9d-3	M31649	-1.07441
1449380_at	protein kinase C and casein kinase substrate in neurons 1	Pacsin1	BI731319	-1.07483
1444156_at	RIKEN cDNA 9230112E08 gene	9230112E08Rik	BB586516	-1.0752
1418769_at	myozenin 2	Myoz2	NM_021503	-1.07523
1415909_at	stress-induced phosphoprotein 1	Stip1	NM_016737	-1.07537
1431991_at	RIKEN cDNA 2410004P03 gene	2410004P03Rik	AK010406	-1.0754
1439666_at	outer dense fiber of sperm tails 3B	Odf3b	BB807812	-1.07582
1448872_at	regenerating islet-derived 3 gamma	Reg3g	NM_011260	-1.07624
1445275_at	coiled-coil serine rich 1	Ccser1	BB255018	-1.0774
1418507_s_at	suppressor of cytokine signaling 2	Socs2	NM_007706	-1.07783
1433792_at	nuclear receptor interacting protein 2	Nrip2	AW491344	-1.07798
1418156_at	potassium voltage-gated channel, Isk-related subfamily, gene 4	Kcne4	NM_021342	-1.07832
1431179_at	ectonucleoside triphosphate diphosphohydrolase 7	Entpd7	BB873170	-1.07865
1425104_at	potassium channel tetramerisation domain containing 1	Kctd1	BC022615	-1.0787
1431148_at	RIKEN cDNA 1700018L02 gene	1700018L02Rik	AI118055	-1.0788
1424250_a_at	Rho guanine nucleotide exchange factor (GEF) 3	Arhgef3	BC012262	-1.07894
1432218_a_at	nucleolar protein 9	Nol9	AK020079	-1.07922
1444426_at	Cas scaffolding protein family member 4	Cass4	BB327547	-1.07933
1435090_at	tubulin, gamma complex associated protein 6	Tubgcp6	BB477000	-1.07952
1433093_at	RIKEN cDNA 2900092N22 gene	2900092N22Rik	AK013843	-1.08079
1460002_at	tousled-like kinase 1	Tlk1	BM244995	-1.08183
1439609_at	predicted gene 2102	Gm2102	BB536410	-1.08405
1432807_at	RIKEN cDNA 5830426K05 gene	5830426K05Rik	AK017949	-1.08406
1437613_s_at	protein tyrosine phosphatase domain containing 1	Ptpdc1	BB275142	-1.08414
1432799_at	RIKEN cDNA C030011G24 gene	C030011G24Rik	AK021063	-1.08438
1453359_at	exosome component 1	Exosc1	AK012015	-1.08443
1436060_at	predicted gene 15706	Gm15706	BB480659	-1.08506
1436458_at	sema domain, transmembrane domain (TM), and cytoplasmic domain, (semaphorin) 6A	Sema6a	AI606937	-1.08524
1424144_at	chromatin licensing and DNA replication factor 1	Cdt1	AF477481	-1.08526
1437482_at	trans-2,3-enoyl-CoA reductase-like	Tecrl	BB476639	-1.08582
1457229_at	G-protein coupled receptor 173	Gpr173	BQ265128	-1.08585
1460427_a_at	a disintegrin and metallopeptidase domain 28	Adam28	AV380671	-1.08599
1443471_at	zinc finger and BTB domain containing 20	Zbtb20	BB087247	-1.08599
1443396_at	survival motor neuron domain containing 1	Smndc1	BB128242	-1.08604
1435645_at	monocyte to macrophage differentiation-associated	Mmd	AA472735	-1.0866
1435913_at	beta-1,4-N-acetyl-galactosaminyl transferase 4	B4galnt4	AW909327	-1.08696
1457445_at	trichorhinophalangeal syndrome I (human)	Trps1	BB136803	-1.08702
1449093_at	cardiotrophin 1	Ctf1	NM_007795	-1.08728
1416966_at	solute carrier family 22 (organic anion transporter), member 8	Slc22a8	BC014762	-1.08743
1433047_at	RIKEN cDNA 5330430B06 gene	5330430B06Rik	AK019920	-1.08743
1440048_at	SWI/SNF related, matrix associated, actin dependent regulator of chromatin, subfamily a, member 5	Smarca5	BB135507	-1.08771
1424510_at	nudix (nucleoside diphosphate linked moiety X)-type motif 6	Nudt6	BC027267	-1.08803
1460244_at	ureidopropionase, beta	Upb1	NM_133995	-1.08811
1445866_at	microtubule associated serine/threonine kinase family member 4	Mast4	BB152945	-1.08818
1456439_x_at	microtubule associated monooxygenase, calponin and LIM domain containing 1	Mical1	BB209438	-1.0883
1437209_at	centrosomal protein 76	Cep76	AV324566	-1.08843
1415894_at	ectonucleotide pyrophosphatase/phosphodiesterase 2	Enpp2	BC003264	-1.0889
1453237_at	glutaminyl-tRNA synthetase	Qars	AK004814	-1.08901
1447267_at	expressed sequence C85319	C85319	BG067153	-1.08929
1418771_a_at	carboxypeptidase B2 (plasma)	Cpb2	NM_019775	-1.09014
1449542_at	pre B cell leukemia homeobox 1	Pbx1	NM_008783	-1.09043
1448688_at	podocalyxin-like	Podxl	AF290209	-1.09053
1438422_at	leucine rich repeat containing 20	Lrrc20	BB143476	-1.09054
1460457_at	RIKEN cDNA 2810405F17 gene	2810405F17Rik	AK012993	-1.0908
1421140_a_at	forkhead box P1	Foxp1	BG962849	-1.09099
1419611_at	RRS1 ribosome biogenesis regulator homolog pseudogene	4632415L05Rik	BC023403	-1.09112
1436673_at	DCN1, defective in cullin neddylation 1, domain containing 3 (S. cerevisiae)	Dcun1d3	BM195516	-1.0913
1418416_x_at	pregnancy-specific glycoprotein 23	Psg23	NM_020261	-1.09261
1426046_a_at	Rab geranylgeranyl transferase, a subunit	Rabggta	BC012214	-1.09265
1433110_at	RIKEN cDNA 5830474E16 gene	5830474E16Rik	AK018053	-1.09288
1426816_at	coiled-coil domain containing 64	Ccdc64	BC024804	-1.09307
1432464_a_at	calmodulin regulated spectrin-associated protein family, member 3	Camsap3	AK009960	-1.09323
1438557_x_at	aspartyl aminopeptidase	Dnpep	BB553721	-1.09348
1418211_at	oculocutaneous albinism II	Oca2	NM_021879	-1.09372
1428562_at	Mir22 host gene (non-protein coding)	Mir22hg	AK008813	-1.09431
1416625_at	serine (or cysteine) peptidase inhibitor, clade G, member 1	Serping1	NM_009776	-1.09443
1458578_at	uncharacterized LOC102636448	LOC102636448	BB373038	-1.09452
1445180_at	steroid 5 alpha-reductase 3	Srd5a3	BF465195	-1.09457
1427907_at	RIKEN cDNA 1110037F02 gene	1110037F02Rik	AK012768	-1.09464
1458854_at	expressed sequence C78891	C78891	C78891	-1.09472
1422890_at	protocadherin 18	Pcdh18	BM218630	-1.09488
1433265_at	RIKEN cDNA 2810416A17 gene	2810416A17Rik	AK013094	-1.09505
1426665_at	katanin p80 (WD40-containing) subunit B 1	Katnb1	AK010364	-1.09516
1428566_at	Hspb associated protein 1	Hspbap1	AK017731	-1.09529
1423062_at	insulin-like growth factor binding protein 3	Igfbp3	AV175389	-1.09661
1429329_at	cytochrome c oxidase assembly protein 10	Cox10	AK010385	-1.0968
1425841_at	solute carrier family 26, member 7	Slc26a7	BC026928	-1.09689
1423669_at	collagen, type I, alpha 1	Col1a1	U08020	-1.09727
1434629_at	zinc finger and BTB domain containing 26	Zbtb26	BB230379	-1.09733
1437462_x_at	matrix metallopeptidase 15	Mmp15	BB484002	-1.09745
1426238_at	bone morphogenetic protein 1	Bmp1	L24755	-1.09747
1428321_at	echinoderm microtubule associated protein like 1	Eml1	AK003593	-1.09772
1447922_at	syntaxin binding protein 5-like	Stxbp5l	BB362499	-1.09827
1443923_at	A kinase (PRKA) anchor protein 13	Akap13	BB011550	-1.09845
1444886_at	amyloid beta precursor protein (cytoplasmic tail) binding protein 2	Appbp2	BB557519	-1.09875
1433049_at	RIKEN cDNA 5730478J17 gene	5730478J17Rik	AK017704	-1.09926
1448873_at	occludin	Ocln	NM_008756	-1.09951
1434528_at	alanine and arginine rich domain containing protein	Aard	AV256613	-1.09979
1432746_at	RIKEN cDNA 6030442H21 gene	6030442H21Rik	AK020062	-1.10006
1445911_at	cysteine-rich hydrophobic domain 2	Chic2	AV024777	-1.10031
1447536_at	LysM, putative peptidoglycan-binding, domain containing 2	Lysmd2	AI846432	-1.10042
1436072_at	RIKEN cDNA 5830428H23 gene	5830428H23Rik	BG070468	-1.10068
1442748_at	BTB (POZ) domain containing 3	Btbd3	BG792981	-1.10132
1424481_s_at	armadillo repeat containing, X-linked 5	Armcx5	BC027106	-1.10176
1421321_a_at	neuroepithelial cell transforming gene 1	Net1	NM_019671	-1.10187
1444106_at	GDP-D-glucose phosphorylase 1	Gdpgp1	BB522739	-1.10189
1458431_at	eukaryotic translation initiation factor 4, gamma 2	Eif4g2	BB159664	-1.10211
1445885_at	ubiquitin-conjugating enzyme E2D 2A	Ube2d2a	BB153432	-1.10316
1432343_at	RIKEN cDNA 4930419G24 gene	4930419G24Rik	AK015168	-1.10326
1435849_at	janus kinase and microtubule interacting protein 3	Jakmip3	BB013412	-1.10335
1447076_at	NEL-like 1	Nell1	BB313728	-1.10364
1450179_at	sclerostin	Sost	BB212560	-1.10376
1428894_at	selenoprotein O	Selo	AK005048	-1.1043
1437623_x_at	X-ray repair complementing defective repair in Chinese hamster cells 3	Xrcc3	BB251723	-1.10456
1456023_at	zinc finger protein 846	Zfp846	AV377052	-1.10493
1439989_at	tuberous sclerosis 1	Tsc1	BB668097	-1.10517
1424228_at	polymerase (RNA) III (DNA directed) polypeptide H	Polr3h	AK019868	-1.10518
1431848_at	angiopoietin-like 2	Angptl2	AK011976	-1.10523
1451858_at	MAS-related GPR, member A2A /// MAS-related GPR, member A2B	Mrgpra2a /// Mrgpra2b	AY042192	-1.10537
1440729_at	epidermal growth factor receptor pathway substrate 15	Eps15	AI649374	-1.1056
1454390_at	leucine-rich repeats and calponin homology (CH) domain containing 4	Lrch4	W98583	-1.10564
1422446_x_at	insulin II	Ins2	NM_008387	-1.10581
1426406_at	SET domain containing (lysine methyltransferase) 8	Setd8	BB787289	-1.10607
1418669_at	perlecan (heparan sulfate proteoglycan 2)	Hspg2	NM_008305	-1.10614
1431703_at	RIKEN cDNA 2900027M19 gene	2900027M19Rik	BB665194	-1.10631
1439157_at	butyrophilin-like 9	Btnl9	BB326394	-1.10652
1440967_at	predicted gene 15708	Gm15708	AI666381	-1.10655
1454269_s_at	RIKEN cDNA 4930519L02 gene /// uncharacterized LOC102636203	4930519L02Rik /// LOC102636203	AK015845	-1.10673
1455330_at	nucleolar protein 9	Nol9	BM250792	-1.10675
1458105_at	synapsin II	Syn2	BB183466	-1.10682
1452446_a_at	transmembrane and ubiquitin-like domain containing 2	Tmub2	BC016187	-1.10697
1451685_at	myeloid/lymphoid or mixed-lineage leukemia (trithorax homolog, Drosophila); translocated to, 6	Mllt6	AY050217	-1.10753
1425279_at	PDLIM1 interacting kinase 1 like	Pdik1l	AA739402	-1.10772
1419091_a_at	annexin A2	Anxa2	NM_007585	-1.10828
1428250_at	G protein-coupled estrogen receptor 1	Gper1	AK018203	-1.10841
1438819_at	Ngfi-A binding protein 1	Nab1	BM239760	-1.10852
1425007_at	zinc finger protein 566	Zfp566	BC019790	-1.10865
1422477_at	CDK5 and Abl enzyme substrate 1	Cables1	AF328140	-1.1087
1424406_at	BCL2-like 13 (apoptosis facilitator)	Bcl2l13	BC027307	-1.10894
1417109_at	tubulointerstitial nephritis antigen-like 1	Tinagl1	BC005738	-1.10957
1460634_at	ral guanine nucleotide dissociation stimulator	Ralgds	NM_009058	-1.10959
1424041_s_at	complement component 1, s subcomponent 1	C1s1	BC022123	-1.10988
1449633_s_at	5'-nucleotidase, cytosolic IIIB	Nt5c3b	AI841843	-1.11058
1433626_at	phospholipid scramblase 4	Plscr4	BB826296	-1.11154
1424367_a_at	homer homolog 2 (Drosophila)	Homer2	AB017136	-1.11167
1442970_at	FCH and double SH3 domains 2	Fchsd2	BG075855	-1.11208
1418091_at	transcription factor CP2-like 1	Tfcp2l1	NM_023755	-1.11236
1445191_at	exonuclease 3'-5' domain containing 1	Exd1	BB762153	-1.11256
1428170_at	zinc finger protein 180	Zfp180	AK009725	-1.11292
1449939_s_at	delta-like 1 homolog (Drosophila)	Dlk1	NM_010052	-1.11346
1437241_at	Kruppel-like factor 11	Klf11	BB137387	-1.11351
1438838_at	Ftx transcript, Xist regulator (non-protein coding)	Ftx	BG141977	-1.11371
1450857_a_at	collagen, type I, alpha 2	Col1a2	BF227507	-1.11385
1455697_at	family with sequence similarity 124, member A	Fam124a	BQ175938	-1.11488
1415900_a_at	kit oncogene	Kit	BB333334	-1.11502
1431843_a_at	nuclear factor of kappa light polypeptide gene enhancer in B cells inhibitor, epsilon	Nfkbie	AK011965	-1.11561
1432772_at	RIKEN cDNA 1700081H04 gene	1700081H04Rik	AV205672	-1.11567
1435356_at	F-box protein 42	Fbxo42	BQ175637	-1.11587
1416218_x_at	ribosomal protein L37a	Rpl37a	NM_009084	-1.11618
1422643_at	monooxygenase, DBH-like 1	Moxd1	NM_021509	-1.11634
1445686_at	Mus musculus adult male testis cDNA, RIKEN full-length enriched library, clone:4930433N22 product:unclassifiable, full insert sequence. /// --- /// predicted gene, 26871	AK076759 /// Gm26871 /// Gm26871	AV205055	-1.1165
1436667_at	solute carrier family 6 (neurotransmitter transporter), member 20B	Slc6a20b	BB500790	-1.11715
1433494_at	downstream of Stk11	Dos	BB180184	-1.11765
1447918_x_at	immunoglobulin lambda constant 2 /// immunoglobulin lambda variable 1	Iglc2 /// Iglv1	AV376345	-1.11766
1431084_x_at	RIKEN cDNA 1810014B01 gene	1810014B01Rik	AK012122	-1.11849
1448376_at	Werner helicase interacting protein 1	Wrnip1	NM_030215	-1.11919
1424587_at	gem (nuclear organelle) associated protein 8	Gemin8	BC023488	-1.11977
1431276_at	RIKEN cDNA 9130019P16 gene	9130019P16Rik	AK018637	-1.12006
1424549_at	degenerative spermatocyte homolog 2 (Drosophila), lipid desaturase	Degs2	AF466377	-1.12046
1433893_s_at	sperm associated antigen 5	Spag5	BM208112	-1.1209
1431897_at	carbohydrate (N-acetylgalactosamine 4-0) sulfotransferase 9	Chst9	AK017407	-1.12113
1441318_at	lysine (K)-specific demethylase 5A	Kdm5a	BB312171	-1.12115
1432056_at	carboxypeptidase, vitellogenic-like	Cpvl	AK017087	-1.1212
1437030_at	phospholipase C, delta 4	Plcd4	AV257260	-1.12126
1453129_a_at	regulator of G-protein signaling 12	Rgs12	AK004813	-1.12167
1439738_at	methyltransferase like 13	Mettl13	BB756081	-1.12202
1425949_at	solute carrier family 25, member 30	Slc25a30	BC022676	-1.12213
1421734_at	chemokine (C-X-C motif) receptor 2	Cxcr2	NM_009909	-1.1222
1455438_at	peroxisomal membrane protein 4	Pxmp4	AW495885	-1.12247
1444321_at	predicted gene, 26745	Gm26745	BG092381	-1.12317
1419086_at	fibroblast growth factor binding protein 1	Fgfbp1	U49641	-1.12337
1426490_at	bifunctional apoptosis regulator	Bfar	AK013874	-1.12401
1455233_at	mitochondrial ribosomal protein S11	Mrps11	BE952357	-1.12446
1421194_at	integrin alpha 4	Itga4	NM_010576	-1.12459
1415790_at	ubiquitin-like domain containing CTD phosphatase 1	Ublcp1	BF158817	-1.12496
1419236_at	helicase (DNA) B	Helb	BG070273	-1.12521
1437066_at	zinc finger and BTB domain containing 20	Zbtb20	BQ174376	-1.12564
1435563_at	mitochondrial ribosomal protein S5	Mrps5	BB759618	-1.12569
1418777_at	chemokine (C-C motif) ligand 25	Ccl25	NM_009138	-1.12571
1419453_at	ubiquitin carboxyl-terminal esterase L5	Uchl5	AV313813	-1.12623
1419594_at	cathepsin G	Ctsg	NM_007800	-1.12631
1450861_at	Fanconi anemia, complementation group C	Fancc	BE952454	-1.12684
1460382_at	cerebral cavernous malformation 2-like	Ccm2l	BC020535	-1.12709
1457150_at	expressed sequence AI428301	AI428301	BE983392	-1.12736
1432974_at	RIKEN cDNA 4933421H12 gene	4933421H12Rik	AK016863	-1.12744
1451203_at	myoglobin	Mb	BC025172	-1.12778
1444661_at	G protein-coupled receptor 26	Gpr26	BB247791	-1.12813
1418713_at	pterin 4 alpha carbinolamine dehydratase/dimerization cofactor of hepatocyte nuclear factor 1 alpha (TCF1) 1	Pcbd1	NM_025273	-1.12817
1431260_at	RIKEN cDNA 4833417C18 gene	4833417C18Rik	BE847798	-1.12819
1459857_at	ubiquitin specific peptidase 32	Usp32	BG071170	-1.12878
1431013_at	proteasome (prosome, macropain) 26S subunit, non-ATPase, 11	Psmd11	AA050796	-1.12915
1449782_at	expressed sequence AA517650	AA517650	AA517650	-1.12923
1453125_at	SRY (sex determining region Y)-box 11	Sox11	BM508495	-1.12935
1415846_a_at	lactate dehydrogenase C	Ldhc	NM_013580	-1.1308
1451962_at	immunoglobulin kappa variable 6-20	Igkv6-20	L41881	-1.13093
1446465_at	ATPase, H+ transporting, lysosomal V1 subunit B2	Atp6v1b2	BB500880	-1.131
1438876_at	RIKEN cDNA A130014A01 gene	A130014A01Rik	BB667355	-1.13114
1446209_at	ubiquitin specific peptidase 40	Usp40	BG070039	-1.13118
1433615_at	transmembrane protein 117	Tmem117	BB521146	-1.13118
1453036_at	RIKEN cDNA 5430439M09 gene	5430439M09Rik	BG069520	-1.13138
1443919_at	proline-rich transmembrane protein 3	Prrt3	BB306111	-1.13168
1419097_a_at	stomatin	Stom	AF093620	-1.13168
1416444_at	elongation of very long chain fatty acids (FEN1/Elo2, SUR4/Elo3, yeast)-like 2	Elovl2	NM_019423	-1.13231
1443047_at	predicted gene, 26911	Gm26911	BB354666	-1.13233
1425853_s_at	prolactin receptor	Prlr	M22958	-1.13272
1446561_at	paired box 8	Pax8	BB497767	-1.13294
1419074_at	ChaC, cation transport regulator 2	Chac2	NM_026527	-1.13337
1453251_at	DEAH (Asp-Glu-Ala-His) box polypeptide 30	Dhx30	AK013413	-1.13372
1457015_at	RIKEN cDNA A230070E04 gene	A230070E04Rik	BB258427	-1.13379
1430151_at	nischarin	Nisch	AK014314	-1.13387
1438979_s_at	RIKEN cDNA 1700029I15 gene	1700029I15Rik	AV043667	-1.13411
1444535_at	predicted gene, 26549	Gm26549	BB106520	-1.13412
1455452_x_at	potassium channel tetramerisation domain containing 14	Kctd14	AW552116	-1.13438
1452248_at	pleckstrin homology domain containing, family G (with RhoGef domain) member 5	Plekhg5	BC023181	-1.13454
1459549_at	uncharacterized LOC102643160	LOC102643160	BB480730	-1.1348
1439014_at	Mab-21 domain containing 2	Mb21d2	BB703667	-1.13502
1428663_at	sphingomyelin synthase 2	Sgms2	AK017223	-1.13509
1427553_at	predicted gene 16489	Gm16489	BC026389	-1.13512
1422711_a_at	pregnancy upregulated non-ubiquitously expressed CaM kinase	Pnck	NM_012040	-1.13538
1443672_at	leucyl-tRNA synthetase, mitochondrial	Lars2	AI415729	-1.1356
1422192_at	gap junction protein, alpha 5	Gja5	NM_008121	-1.13577
1416529_at	epithelial membrane protein 1	Emp1	U25633	-1.13586
1422644_at	SH3-binding domain glutamic acid-rich protein	Sh3bgr	NM_015825	-1.13602
1422683_at	interleukin-1 receptor-associated kinase 1 binding protein 1	Irak1bp1	NM_022986	-1.13625
1453213_at	spermatogenesis associated 9	Spata9	AK006554	-1.13662
1423353_at	cysteine-rich secretory protein LCCL domain containing 1	Crispld1	BE693025	-1.13665
1431355_s_at	transient receptor potential cation channel, subfamily M, member 7	Trpm7	BF783360	-1.13764
1447966_a_at	transmembrane protein 69	Tmem69	AW123020	-1.13769
1425417_x_at	killer cell lectin-like receptor subfamily A, member 21 /// killer cell lectin-like receptor, subfamily A, member 8	Klra21 /// Klra8	U12889	-1.13771
1456401_at	calcium channel, voltage-dependent, beta 2 subunit	Cacnb2	BB078175	-1.13784
1434223_at	uncharacterized LOC102643079 /// organic solute carrier partner 1	LOC102643079 /// Oscp1	BG695079	-1.13789
1439938_at	serine/threonine kinase 38	Stk38	BE686007	-1.13813
1439963_x_at	family with sequence similarity 154, member B	Fam154b	BB660640	-1.13814
1452723_at	Kruppel-like factor 9	Klf9	AW488885	-1.13827
1426039_a_at	arachidonate lipoxygenase, epidermal	Alox12e	U39200	-1.13897
1450424_a_at	interleukin 18 binding protein	Il18bp	AF110803	-1.13911
1419766_at	salt inducible kinase 1	Sik1	NM_010831	-1.13922
1455592_at	vang-like 2 (van gogh, Drosophila)	Vangl2	BM211048	-1.13938
1442508_at	protein interacting with cyclin A1	Proca1	AV278924	-1.1394
1428935_at	calnexin	Canx	AI988026	-1.13974
1443640_at	zinc finger protein 882	Zfp882	BB831078	-1.13978
1446008_at	DNA segment, Chr 3, ERATO Doi 246, expressed	D3Ertd246e	BG066496	-1.14039
1425058_at	zinc finger protein 472	Zfp472	BC023090	-1.14044
1450410_a_at	solute carrier family 48 (heme transporter), member 1	Slc48a1	BC022913	-1.14044
1431287_at	pericentriolar material 1	Pcm1	BB589989	-1.14054
1456919_at	diacylglycerol kinase, epsilon, opposite strand	Dgkeos	BB750000	-1.14104
1458472_at	regulatory associated protein of MTOR, complex 1	Rptor	BB827636	-1.14144
1459601_at	salt inducible kinase 1	Sik1	AI648260	-1.14146
1450059_at	Fanconi anemia, complementation group G	Fancg	BG072083	-1.14159
1418153_at	laminin, alpha 1	Lama1	NM_008480	-1.1417
1457112_at	family with sequence similarity 163, member A	Fam163a	BB183509	-1.14223
1420707_a_at	TRAF-interacting protein	Traip	AK012948	-1.14247
1427942_at	Ras association (RalGDS/AF-6) domain family (N-terminal) member 9	Rassf9	BC028805	-1.14261
1454966_at	integrin alpha 8	Itga8	BQ175493	-1.14328
1420831_at	quiescin Q6 sulfhydryl oxidase 1	Qsox1	AK004880	-1.1438
1437969_s_at	TSR3 20S rRNA accumulation	Tsr3	BM233238	-1.14385
1419816_s_at	ERBB receptor feedback inhibitor 1	Errfi1	AI788755	-1.14395
1447457_at	uncharacterized LOC102639518	LOC102639518	AW121199	-1.14415
1450549_s_at	ELK4, member of ETS oncogene family	Elk4	NM_007923	-1.14555
1421067_a_at	PHD finger protein 2	Phf2	BQ031472	-1.14639
1435867_at	lysine (K)-specific demethylase 7A	Kdm7a	BM244697	-1.14667
1459051_at	family with sequence similarity 212, member B	Fam212b	BB781615	-1.1467
1439381_x_at	MARVEL (membrane-associating) domain containing 1	Marveld1	BB142015	-1.14689
1452001_at	nuclear factor, erythroid derived 2	Nfe2	L09600	-1.14693
1431500_at	RIKEN cDNA 4933406J10 gene	4933406J10Rik	BB282019	-1.14698
1423845_at	cold shock domain containing C2, RNA binding	Csdc2	BC016109	-1.14715
1442819_at	rhomboid, veinlet-like 2 (Drosophila)	Rhbdl2	BM213778	-1.14743
1439766_x_at	vascular endothelial growth factor C	Vegfc	BB089170	-1.14761
1442409_at	DNA segment, Chr 9, Wayne State University 90, expressed	D9Wsu90e	BB166984	-1.14776
1436493_at	cortexin 2	Ctxn2	BM936011	-1.1481
1437408_at	G protein-coupled receptor 126	Gpr126	BB812574	-1.1481
1452592_at	microsomal glutathione S-transferase 2	Mgst2	AV066880	-1.14812
1445329_at	dystrobrevin, beta	Dtnb	BB450122	-1.14815
1460526_at	RIKEN cDNA 4833420L08 gene	4833420L08Rik	AV250076	-1.14818
1453326_at	C2 calcium-dependent domain containing 4B	C2cd4b	AK014341	-1.1482
1449002_at	pleckstrin homology-like domain, family A, member 3	Phlda3	NM_013750	-1.14827
1437671_x_at	protease, serine 23	Prss23	BB378796	-1.14854
1421919_a_at	chemokine (C-C motif) receptor 9	Ccr9	NM_009913	-1.1487
1455186_a_at	urate (5-hydroxyiso-) hydrolase	Urah	BI556771	-1.14881
1444565_at	expressed sequence BB166591	BB166591	BB136975	-1.14887
1439352_at	tripartite motif-containing 7	Trim7	BB825733	-1.14916
1438479_at	zinc finger protein 213	Zfp213	AW475942	-1.14981
1435759_at	cytidine 5'-triphosphate synthase 2	Ctps2	BB499142	-1.14996
1439620_at	carbonic anhydrase 13	Car13	AI326425	-1.15014
1441410_at	DNA segment, Chr 2, ERATO Doi 112, expressed	D2Ertd112e	BG073480	-1.15017
1450552_at	ATPase, H+ transporting, lysosomal V1 subunit E2	Atp6v1e2	NM_029121	-1.15033
1437518_at	predicted gene 2694	Gm2694	BM203642	-1.15137
1457611_x_at	family with sequence similarity 136, member A	Fam136a	BF017486	-1.15151
1449327_at	RIKEN cDNA 1600015I10 gene	1600015I10Rik	NM_027205	-1.15156
1427221_at	solute carrier family 6 (neurotransmitter transporter), member 20A	Slc6a20a	AJ428067	-1.15171
1442845_at	RIKEN cDNA C130075A20 gene	C130075A20Rik	AV320517	-1.15174
1437860_at	protein kinase C, epsilon	Prkce	BB335101	-1.15179
1440242_at	family with sequence similarity 78, member B	Fam78b	BB356428	-1.15278
1444626_at	uncharacterized protein D930001B02	D930001B02	BB521448	-1.15295
1443472_at	expressed sequence C77691	C77691	C77902	-1.15338
1436588_at	rotatin	Rttn	BB700837	-1.15339
1428051_a_at	calcium channel, voltage-dependent, L type, alpha 1D subunit	Cacna1d	AJ437291	-1.15352
1431798_a_at	synapse defective 1, Rho GTPase, homolog 1 (C. elegans)	Syde1	AK004654	-1.15358
1422128_at	ribosomal protein L14	Rpl14	NM_025974	-1.15403
1449106_at	glutathione peroxidase 3	Gpx3	NM_008161	-1.15429
1428910_at	RIKEN cDNA 2310022B05 gene	2310022B05Rik	BI328156	-1.15471
1444315_at	RIKEN cDNA D630024D03 gene	D630024D03Rik	BB499985	-1.15498
1427924_at	syntaxin 17	Stx17	BE943517	-1.15623
1431313_at	Rho GTPase activating protein 27	Arhgap27	BG962199	-1.15626
1423424_at	zinc finger protein of the cerebellum 3	Zic3	BB732077	-1.1563
1426580_at	polo-like kinase 4	Plk4	BB706079	-1.15698
1447657_s_at	synaptopodin 2-like	Synpo2l	BB322227	-1.15706
1434851_s_at	crumbs homolog 3 (Drosophila)	Crb3	AU015319	-1.15749
1418344_at	transmembrane protein 8 (five membrane-spanning domains)	Tmem8	NM_021793	-1.15754
1445826_at	ankyrin repeat domain 17	Ankrd17	BB162745	-1.15774
1431324_at	extracellular matrix protein 2, female organ and adipocyte specific	Ecm2	BF730925	-1.15883
1436186_at	E2F transcription factor 8	E2f8	BM247465	-1.1592
1458493_a_at	RIKEN cDNA 2410089E03 gene	2410089E03Rik	BE982367	-1.15921
1455633_at	zinc finger protein 647	Zfp647	BB040500	-1.15955
[truncated: 1,882 more rows]
